# Supplementary material for: Electro-optic imaging enables efficient wide-field fluorescence lifetime microscopy
Source: Nat Commun. 2019 Oct 8;10:4561. doi: 10.1038/s41467-019-12535-5 (PMC6783475; doi:10.1038/s41467-019-12535-5)
Supplement: Supplementary file 3 — Source Data [file 41467_2019_12535_MOESM3_ESM.xlsx]

## Sheet: Figure 3(a)
Figure 3(a)
Contents:
	Raw gated		206x193 pixel image data (starting row 7)
	Background gated		206x193 pixel image data (starting row 216)
	Images for raw, background, and background subtracted data shown at right
153.276	121.279	127.532	137.711	138.441	136.935	142.777	145.881	141.864	131.32	121.644	152.774	105.12	81.111	114.204	91.2898	101.286	133.648	130.955	155.467	134.196	120.229	90.0118	84.0323	153.686	126.756	174.82	142.595	157.475	131.686	145.151	177.878	72.2103	92.9787	128.764	112.058	97.8627	134.242	86.4058	79.1027	112.423	94.9414	97.4976	151.724	94.5763	122.967	174.227	105.851	93.2982	192.302
153.139	133.146	121.279	90.3769	112.971	112.971	92.0202	97.1324	94.0742	109.457	102.701	127.669	152.591	101.332	136.387	102.564	121.826	112.743	96.4021	131.868	106.581	140.769	128.947	118.22	102.245	129.312	154.965	123.15	144.74	147.479	154.782	154.782	117.49	109.867	85.4473	133.283	97.4976	97.4976	67.6458	109.137	86.2233	121.644	146.383	116.942	144.923	135.155	110.552	122.42	118.586	118.357
180.571	113.108	142.412	87.8665	155.512	153.139	93.8003	156.425	90.7421	131.001	88.0491	93.8916	96.7672	116.531	166.604	168.612	89.1445	157.11	125.158	98.7756	127.851	106.581	91.8376	116.075	155.877	147.844	140.997	112.743	124.611	152.591	105.531	166.239	118.586	133.146	141.864	92.0658	142.96	104.207	123.835	106.581	105.12	102.382	119.681	113.108	142.549	146.429	152.043	133.694	87.8665	212.797
142.047	104.618	142.595	149.67	93.1156	114.021	182.808	166.969	125.66	89.6923	126.026	133.877	186.414	148.985	127.304	94.0285	130.773	180.982	85.6755	171.26	200.975	134.424	83.4846	123.88	112.241	122.237	135.292	125.524	177.513	166.239	126.026	98.1822	119.27	131.138	144.055	119.088	107.859	75.6793	79.696	145.333	117.855	108.772	137.848	108.772	90.3769	99.6885	117.855	91.4724	132.188	104.39
146.246	138.624	124.611	119.909	142.777	125.889	130.042	100.008	91.4724	132.918	147.707	144.603	244.063	116.029	116.942	102.199	155.695	91.8376	162.998	115.71	86.9536	128.582	148.757	152.043	106.261	97.4976	118.814	149.122	180.252	104.07	126.756	138.076	96.5847	91.5181	147.159	80.7915	114.569	111.328	108.589	137.346	149.67	90.0574	99.5059	168.612	103.705	142.777	105.531	108.772	104.025	158.251
183.127	168.978	124.565	134.607	132.233	153.686	138.076	130.179	95.4892	131.092	123.88	151.313	140.221	147.89	113.154	126.756	103.477	145.653	104.892	276.106	126.208	87.1362	165.143	102.062	136.204	82.6173	117.262	102.382	106.17	141.454	130.042	136.935	140.404	116.212	134.926	119.498	82.3891	84.3518	131.366	114.934	111.282	95.4892	117.718	78.5549	142.047	124.428	144.968	102.975	114.569	127.669
194.037	171.123	134.379	144.74	129.905	150.217	121.142	157.84	152.226	186.596	102.975	233.337	116.76	165.508	154.965	134.242	139.491	106.398	109.822	98.73	128.582	133.466	166.284	84.0323	104.938	90.24	118.951	122.237	178.609	121.142	221.332	166.969	100.967	118.768	111.145	151.496	136.935	109.502	162.815	127.304	132.37	97.8627	100.008	136.068	117.855	113.838	84.58	180.982	167.471	140.039
198.966	223.888	188.24	157.658	108.909	160.077	97.315	123.88	120.046	107.266	138.395	152.089	128.217	242.055	123.47	124.063	127.486	131.001	98.0453	134.972	100.967	147.661	115.116	115.71	111.511	105.851	125.478	102.792	133.101	145.151	127.669	160.442	172.036	144.421	125.478	142.412	120.411	143.142	124.565	91.1073	173.359	77.0943	92.0658	97.9997	113.291	106.763	110.369	88.2316	110.232	87.6839
199.103	223.478	179.156	106.581	118.22	152.545	157.703	111.511	177.148	150.217	159.849	125.113	196.045	164.413	157.155	151.13	110.552	137.665	93.2982	90.9703	119.361	107.494	83.3476	147.89	132.781	97.315	169.297	109.822	179.293	167.882	177.148	195.497	158.251	125.843	160.579	113.108	152.226	140.952	88.5968	62.3966	145.516	97.315	144.055	213.892	109.457	140.769	124.93	92.0202	94.5763	162.268
175.14	186.414	195.725	193.352	130.59	120.913	176.418	184.04	147.89	114.934	147.661	113.291	102.062	98.9582	110.78	138.624	112.926	165.326	130.408	104.39	111.465	114.751	156.562	83.4846	129.449	128.993	149.715	181.165	118.951	192.987	158.57	210.788	185.136	156.197	136.57	151.861	124.428	75.2685	96.4021	103.842	285.372	102.062	110.963	164.23	182.945	121.689	86.3602	90.9703	93.4808	112.058
230.781	177.696	166.969	158.251	165.28	170.393	170.393	164.961	118.768	162.039	158.753	150.583	169.16	170.21	124.748	100.054	114.386	141.91	148.757	130.042	95.8543	80.9285	87.1362	89.2815	97.6345	87.6383	93.6634	98.3648	142.595	168.202	176.6	201.157	156.745	180.617	150.811	134.607	91.7007	134.196	116.212	136.022	174.82	129.312	109.685	149.67	89.6923	100.054	86.7254	88.962	244.063	173.496
140.997	139.491	127.304	118.357	150.948	143.69	145.151	148.574	128.034	116.76	184.999	128.764	120.959	123.88	135.885	97.8627	143.142	140.906	157.658	134.607	115.299	132.37	151.176	102.929	124.063	118.403	134.926	91.2898	135.702	147.342	172.629	168.43	134.744	140.586	136.433	133.466	105.348	117.079	112.423	82.2065	110.963	113.656	131.366	102.245	112.926	132.964	136.798	96.539	111.1	119.133
180.8	126.208	151.13	126.391	148.985	122.967	138.213	118.403	146.566	121.872	140.267	117.855	105.303	116.166	118.951	116.805	108.589	157.84	109.32	88.0034	98.9126	112.423	91.3355	85.3104	136.387	92.3853	169.343	114.021	149.305	159.164	148.437	152.454	174.637	144.055	163.089	134.607	128.947	120.229	152.226	95.3066	97.8171	147.114	98.5474	109.091	92.7048	113.291	130.225	139.993	102.929	106.033
168.43	173.451	127.669	134.926	168.43	149.122	148.209	92.0658	150.765	116.029	117.262	149.852	99.0951	130.042	114.751	120.594	146.246	115.116	145.333	126.984	125.295	136.752	155.467	96.4021	127.669	146.931	102.062	103.66	140.039	135.474	135.155	130.727	147.296	132.781	138.578	140.586	107.494	99.1408	151.496	118.403	73.6253	115.345	112.606	125.843	89.3271	86.9079	96.1739	133.511	154.052	139.491
161.492	129.632	125.843	114.569	163.5	128.719	175.687	218.457	124.885	168.612	102.792	112.56	152.591	83.9867	128.399	154.234	126.208	142.412	99.1408	138.624	107.129	90.24	153.093	126.026	172.036	111.145	121.689	117.125	131.503	152.591	155.284	130.91	150.263	104.39	112.926	158.205	83.8497	129.312	75.6336	77.2769	168.932	137.117	76.5922	127.532	125.295	103.294	110.735	105.851	91.5181	166.969
103.523	155.147	141.271	117.49	133.831	125.113	138.578	102.61	105.303	113.291	99.0951	117.673	126.391	99.6429	85.8581	137.711	130.042	130.042	177.467	141.134	161.72	127.714	146.931	186.231	109.502	97.6801	126.208	127.897	143.645	122.237	120.731	123.15	119.133	127.349	78.9657	113.336	106.216	96.7672	130.773	110.552	102.199	112.013	84.0323	102.382	95.8543	102.382	91.1073	99.6429	115.847	117.673
136.57	155.512	139.126	162.587	137.711	136.57	101.879	126.573	159.164	110.963	103.705	183.493	129.495	133.831	120.001	124.382	122.055	165.28	87.1362	121.689	88.7794	137.346	87.6383	152.956	125.843	148.437	104.39	136.387	147.707	91.7007	85.1734	108.909	102.929	174.044	91.1073	121.644	110.598	126.756	114.204	142.047	196.273	126.071	110.187	106.946	131.686	100.419	122.237	83.1194	112.423	132.599
110.963	147.844	101.879	183.721	155.467	110.05	146.748	117.125	116.942	113.245	95.124	102.199	101.651	103.158	85.6755	152.18	124.017	95.5348	131.138	118.722	132.553	105.12	88.7337	93.2982	152.591	113.154	80.3807	123.333	109.639	136.752	103.112	80.1981	121.507	83.0738	91.5181	125.524	127.851	134.379	116.623	105.303	123.333	143.325	67.874	106.398	135.885	122.055	135.109	92.0658	152.774	115.664
140.586	146.566	201.887	117.171	143.645	203.713	156.06	159.894	99.4603	85.3104	110.232	73.0775	147.159	136.387	160.944	72.758	95.8543	126.071	90.4226	130.773	160.031	145.288	134.013	123.515	149.67	107.676	144.557	138.989	126.254	170.393	109.457	109.091	98.7756	184.223	118.951	149.305	104.892	104.938	175.87	106.216	144.01	98.0453	132.416	84.2149	130.955	97.6801	123.104	127.669	95.124	77.1399
104.39	129.677	137.483	100.738	130.225	163.318	81.8413	139.993	109.502	78.0528	124.611	125.889	102.747	104.436	82.0239	86.0407	118.768	136.433	148.072	146.931	387.388	136.752	106.581	90.9703	123.835	96.4021	115.482	93.8003	94.5763	106.763	94.3937	160.807	135.109	86.7254	124.382	122.42	107.129	95.0784	141.682	112.56	124.2	60.3882	137.848	108.954	117.718	150.4	157.11	90.3769	85.1278	95.3066
118.951	126.573	115.482	234.067	145.151	128.993	88.0491	98.0453	135.839	89.8749	128.217	132.599	105.12	90.7878	136.524	129.129	160.214	147.342	125.341	133.466	125.843	119.316	152.774	122.602	154.417	119.498	155.33	110.78	126.071	132.553	107.129	132.599	142.412	100.921	103.66	115.162	126.026	102.975	148.026	142.001	91.8376	135.52	163.135	138.761	152.226	203.85	207.502	126.619	138.578	132.051
135.474	106.718	141.317	211.701	119.818	104.938	142.595	84.9452	142.412	123.333	110.598	127.486	75.4511	94.3481	115.299	87.547	124.93	110.278	103.294	153.686	113.291	142.64	103.842	81.111	119.681	126.802	125.706	108.954	117.673	126.208	120.959	126.208	124.565	132.964	79.3309	92.2027	125.432	99.8711	89.8749	98.2279	109.867	112.013	120.594	184.04	122.42	122.602	119.133	87.6839	105.988	147.114
105.485	121.644	134.744	152.408	103.112	106.398	153.504	159.118	140.586	97.315	113.884	110.917	89.2815	103.842	90.7421	93.6634	116.577	175.505	106.033	138.806	163.637	81.8413	415.78	157.521	107.676	111.465	117.125	117.125	103.842	109.502	136.204	153.915	95.4892	103.294	144.421	132.233	100.784	129.312	94.0285	132.599	117.627	107.129	154.828	152.591	168.932	179.339	97.9997	108.178	129.312	133.101
111.876	143.873	147.479	115.71	87.1362	114.751	132.599	115.116	124.063	101.286	81.4762	82.7086	119.864	108.544	83.6671	125.706	97.6801	137.665	141.499	159.666	92.9787	145.105	100.738	87.8665	106.9	113.838	120.183	134.744	90.9247	120.594	97.8627	106.809	99.2777	117.673	149.122	119.498	116.212	98.9126	103.842	95.6261	120.183	101.104	148.802	121.324	141.727	188.468	90.9247	102.016	90.7421	98.7756
141.499	149.122	159.118	112.013	140.632	154.052	123.652	98.2279	123.88	97.1324	110.917	89.1445	105.485	94.5763	116.577	118.586	83.8497	133.466	139.856	95.4892	147.296	117.307	163.135	134.789	119.681	106.17	111.465	161.492	110.415	123.88	122.785	136.935	153.869	116.212	110.415	120.959	95.4892	75.8619	125.113	116.395	172.583	135.337	80.9285	95.124	97.1324	139.126	98.2279	100.191	111.1	133.329
116.212	161.674	177.148	101.286	108.407	560.611	164.002	146.018	125.341	133.146	123.88	117.673	149.67	108.954	136.25	146.201	88.4142	125.295	95.8087	84.5344	98.4105	95.8087	101.286	148.939	121.142	114.204	85.6755	126.391	114.751	135.657	96.5847	135.337	141.499	166.376	181.53	117.673	107.676	91.2898	97.6801	104.207	148.072	103.842	61.1642	84.0779	90.1944	113.702	106.992	152.591	85.1278	120.411
160.579	172.949	114.021	161.309	151.313	144.421	119.498	126.391	118.449	126.391	120.229	134.972	109.502	84.0323	97.0868	81.8413	118.038	88.186	122.191	121.324	86.2233	123.287	84.0323	125.295	94.1655	131.32	126.939	511.817	163.135	103.34	144.421	130.408	107.311	130.225	116.395	113.154	168.749	113.61	96.9042	72.7124	119.133	88.5968	120.229	175.368	124.565	106.079	148.026	210.834	90.9703	154.599
117.307	208.415	139.993	107.722	108.042	78.7375	134.424	79.5135	114.934	136.935	123.698	113.656	101.104	70.2019	152.774	146.018	90.1944	141.499	96.539	125.341	115.299	134.607	110.05	86.5884	126.573	212.431	156.973	142.732	129.495	120.731	124.428	78.418	124.245	114.021	125.113	103.66	116.395	122.785	136.752	120.594	73.6709	121.461	83.6671	99.0951	135.109	83.4846	137.985	135.109	140.586	108.042
124.565	137.848	198.601	201.157	117.49	114.797	139.126	131.457	72.758	146.383	171.305	123.104	147.844	92.2027	130.225	115.299	59.8405	130.955	124.017	144.786	99.5059	95.3066	137.985	126.391	115.162	107.129	128.536	120.776	108.909	154.965	124.2	128.217	140.404	89.0989	165.143	106.535	144.421	122.785	118.038	128.217	106.718	122.055	147.661	128.947	128.034	130.408	110.963	105.668	89.6466	126.163
110.735	142.595	158.251	104.938	126.573	102.792	123.652	96.539	108.361	153.504	112.743	97.8627	68.3761	72.7124	84.2149	122.374	109.867	92.9331	124.93	132.416	142.412	95.124	163.363	114.569	132.051	159.164	140.449	100.373	102.929	105.851	95.124	110.735	145.699	124.017	125.113	93.4808	121.507	119.133	132.964	140.586	99.2777	96.9042	70.9322	88.0034	81.111	95.124	131.686	121.872	79.1027	115.482
180.434	121.096	175.185	177.331	134.424	116.577	143.279	99.8711	85.995	165.508	91.1529	109.685	152.408	89.8292	90.4226	79.833	122.557	127.121	133.329	137.117	114.249	175.14	109.913	155.147	163.5	132.416	93.846	112.926	127.304	142.595	88.5512	166.056	110.78	154.599	117.673	131.503	111.465	111.647	109.867	120.959	110.78	110.552	95.8543	144.74	96.7672	133.329	137.893	131.868	78.1898	88.5968
168.019	150.217	158.388	123.287	142.093	98.7756	148.209	139.856	90.9703	84.0323	95.6718	172.583	105.668	95.6718	101.469	114.204	143.142	133.466	113.473	107.494	121.142	105.805	163.318	157.658	156.014	151.724	150.765	128.262	224.619	182.443	130.59	179.887	79.5135	88.9163	97.8627	115.482	100.738	115.71	91.2898	91.5181	77.4594	130.59	124.611	131.32	124.063	110.598	107.311	122.557	100.191	71.48
145.151	181.712	212.431	169.845	169.845	101.469	157.521	127.349	151.632	101.697	87.1362	133.466	70.7496	96.4021	109.32	354.433	98.5474	112.88	99.8254	95.3066	130.225	138.441	114.432	134.561	119.316	179.658	128.034	199.742	142.595	131.64	99.8711	159.301	111.511	92.5679	148.026	142.412	126.893	110.05	143.508	95.124	131.64	116.714	73.4427	90.3769	118.083	100.738	137.848	138.258	127.486	149.67
139.673	215.17	137.483	124.382	170.575	132.599	80.1981	144.786	84.8996	89.6466	135.474	162.039	82.3891	96.7672	106.398	107.129	100.738	116.029	95.9913	105.348	195.862	108.042	117.079	101.286	167.152	188.97	149.67	189.883	135.839	152.774	117.125	98.593	167.334	208.05	131.138	118.22	83.1194	113.884	133.466	134.926	87.4557	115.253	125.478	80.1981	92.5679	113.473	526.788	98.3648	118.403	118.22
142.64	156.243	144.557	174.044	153.093	211.153	141.499	67.8284	87.3187	100.191	172.583	153.321	111.465	70.5671	124.017	122.42	118.357	102.747	99.4603	103.112	111.328	146.748	94.3937	134.561	103.842	222.017	145.881	160.761	184.771	121.872	149.487	152.956	83.1194	106.763	92.7505	151.861	88.2316	96.4021	116.029	79.2852	105.12	118.038	111.876	148.209	157.886	104.436	93.1156	130.955	124.2	105.851
168.612	140.267	168.612	181.712	133.101	111.83	135.839	113.291	115.482	110.05	108.772	97.6801	89.5097	87.5013	80.4264	136.798	94.2111	82.9368	123.47	90.7421	77.8246	111.511	227.677	95.1697	170.621	135.52	136.57	175.368	169.662	148.939	106.535	202.572	121.461	107.859	104.573	118.722	93.4808	56.5997	84.7626	87.6839	151.176	98.7756	90.7421	132.918	123.515	86.771	95.3066	108.361	105.303	80.5633
118.22	180.252	176.737	149.305	164.413	95.3066	155.695	111.465	133.511	119.316	96.2651	78.1898	144.557	106.033	151.496	116.942	76.1814	107.676	152.637	130.408	173.679	137.665	167.106	142.001	148.437	127.532	144.786	163.865	212.797	132.918	93.6634	99.6429	110.05	150.948	152.408	151.13	112.789	84.2149	134.013	73.0775	135.155	79.4678	131.275	145.105	230.05	109.32	75.8619	76.364	150.948	127.304
184.405	116.44	104.436	133.511	125.341	160.807	96.9042	130.59	78.418	106.398	98.5474	95.8543	106.946	112.56	104.983	138.578	130.225	114.249	127.304	130.955	152.226	95.4435	145.836	131.138	110.78	171.853	147.524	196.821	135.292	146.566	111.647	90.3769	106.17	116.395	147.114	116.44	123.333	69.6542	143.645	133.466	71.48	89.8749	85.1278	120.594	139.491	80.9285	114.569	66.0026	146.611	97.315
126.254	79.833	151.678	136.752	141.134	106.581	140.267	90.7878	106.581	102.016	151.815	142.96	124.611	80.7459	109.867	87.4557	141.18	101.514	97.9997	114.569	83.302	152.226	108.042	130.088	167.152	114.432	121.461	190.065	101.651	154.965	213.71	170.94	130.955	92.9331	106.033	106.763	80.7915	97.1324	112.241	139.263	73.1232	168.567	75.4967	104.938	106.763	137.163	108.407	118.449	133.648	117.49
106.718	121.324	136.752	111.1	109.685	80.1981	100.601	138.943	119.681	76.5465	130.179	127.669	97.2693	144.055	108.954	147.661	89.2815	205.311	97.4976	146.429	95.3066	125.295	95.9	114.934	135.292	103.705	89.4641	127.669	109.457	98.9126	110.552	106.033	96.7672	103.66	72.5754	101.879	74.9033	122.374	115.527	133.511	78.6006	91.8376	139.171	122.922	131.32	100.236	118.722	123.104	85.8581	121.872
158.616	154.736	99.8711	102.564	148.757	110.187	96.7672	167.471	90.1944	114.569	152.043	157.84	128.764	134.561	148.209	138.943	148.255	102.245	159.666	114.797	95.8543	97.8627	101.332	143.645	101.149	140.769	164.778	89.8292	106.216	116.577	112.743	164.23	113.291	142.595	128.399	94.8045	143.827	99.8711	116.029	95.4892	89.8292	160.579	87.4557	131.503	81.4762	101.879	107.129	128.764	83.8497	96.5847
110.415	103.66	167.106	119.498	118.54	106.718	90.1944	102.747	96.5847	136.935	147.524	121.689	154.234	128.582	112.423	138.806	114.021	118.996	108.544	110.232	99.3234	100.191	89.5097	109.639	110.232	121.461	129.129	103.888	107.129	107.494	121.142	108.954	157.338	100.601	126.893	112.378	143.462	109.685	129.677	82.0696	98.1822	102.564	124.565	110.963	100.191	120.411	120.411	163.5	97.6801	99.0951
168.612	145.516	100.967	215.855	153.139	127.669	110.917	147.844	126.756	120.959	163.318	176.281	138.624	89.5097	130.818	146.018	130.955	102.564	110.05	100.556	122.557	126.71	97.315	96.4021	130.955	192.439	101.834	193.671	109.091	160.031	101.514	143.69	114.569	124.063	148.437	123.333	150.583	93.1156	105.668	131.731	119.681	137.665	139.126	131.138	128.764	128.262	79.696	120.594	155.33	117.673
163.5	111.1	109.502	105.988	114.386	155.33	81.8413	97.1324	109.274	157.521	130.042	140.952	136.433	121.324	117.718	114.204	104.573	128.582	126.984	135.474	95.3066	130.408	81.2936	136.57	146.064	113.838	140.952	99.4603	119.453	120.776	101.651	92.7505	127.121	123.515	136.387	133.511	132.416	118.403	125.706	177.148	81.6588	93.4808	131.32	146.931	117.307	150.993	117.673	94.3937	131.457	96.7672
114.797	130.59	110.735	115.527	174.592	114.614	175.505	83.8497	134.196	154.417	193.306	117.855	142.96	137.346	131.138	107.311	152.454	133.694	118.22	102.062	144.421	121.507	82.0239	99.8711	100.008	125.158	143.873	143.508	111.647	120.411	115.116	102.062	175.687	118.586	159.712	135.155	122.967	83.4389	114.067	87.1362	152.089	135.337	112.423	125.295	110.963	116.76	101.286	143.188	90.4226	88.186
127.897	116.395	109.274	114.751	130.225	157.703	96.0369	106.763	97.6801	139.308	141.317	117.49	94.7589	122.602	124.93	100.738	99.8711	144.055	112.606	124.93	147.661	84.58	91.5181	137.893	108.772	102.199	142.777	111.1	98.5474	128.536	112.926	143.69	195.36	119.681	162.45	112.378	115.527	92.9787	120.776	102.61	101.879	99.6429	115.162	137.893	158.57	152.728	91.8376	162.587	86.5884	92.5223
154.052	124.2	102.016	162.587	138.258	95.0784	126.391	110.552	141.134	92.0202	142.96	156.79	94.2111	139.673	86.5884	127.486	109.822	126.391	140.267	155.33	83.1194	135.109	155.877	141.499	107.996	169.343	110.232	156.243	127.851	131.092	155.695	135.109	126.573	215.535	193.534	183.903	145.699	126.391	103.842	119.681	125.432	124.245	113.336	102.199	116.258	149.715	89.8749	202.253	107.311	123.652
107.996	105.303	132.918	148.072	144.786	105.531	90.24	79.1027	181.895	125.341	125.66	162.222	188.97	142.23	103.158	146.566	145.151	114.386	140.221	101.286	102.701	116.395	158.616	180.8	118.951	105.485	126.756	95.9913	144.055	102.747	87.1362	105.851	104.573	129.86	187.144	128.034	166.787	115.527	126.208	91.2898	111.282	90.0574	148.757	138.03	90.7878	129.129	95.6718	107.494	139.537	80.7915
93.3439	110.735	104.025	91.655	111.83	119.133	117.49	102.427	99.3234	120.046	105.485	107.859	90.9247	146.611	103.842	138.258	130.636	89.3271	118.951	95.124	128.034	84.7626	140.952	103.431	159.712	104.938	92.0658	89.5097	143.508	94.7589	138.943	124.976	156.973	164.23	157.155	114.614	105.303	104.938	91.8376	131.503	110.78	87.2731	151.176	99.4603	168.202	119.498	168.247	89.6466	98.2279	114.021
108.772	93.6634	85.1278	94.0285	158.023	152.774	132.918	112.241	116.623	128.81	111.83	114.614	97.315	114.021	120.229	100.601	156.973	80.9285	102.747	115.116	128.217	159.164	125.295	154.006	139.491	91.655	120.731	110.78	84.9452	104.709	121.507	102.382	105.075	166.239	114.569	123.287	102.61	117.901	158.753	102.245	132.918	101.149	112.195	135.839	149.715	111.876	104.253	116.395	143.097	84.717
119.27	86.3602	125.113	138.943	142.777	165.508	112.423	100.236	102.564	97.2693	119.133	96.2195	136.615	101.651	122.009	94.0285	128.582	187.829	137.117	220.282	112.013	86.9536	140.586	141.91	111.328	115.345	92.2027	138.213	81.8413	76.9573	142.184	144.375	166.604	163.318	99.2777	108.042	122.739	110.78	70.3845	100.373	209.875	120.411	123.15	107.631	148.026	159.849	71.48	107.311	75.8162	125.341
102.792	143.325	98.7756	84.3975	120.001	104.938	98.4105	210.971	81.8413	171.899	75.2685	180.389	111.647	99.8254	120.046	120.229	114.934	84.0323	137.3	122.009	152.043	149.533	133.329	126.939	105.485	167.654	98.2279	92.5679	108.772	136.615	119.133	81.8413	120.776	158.068	123.15	107.494	105.668	100.236	111.876	125.66	131.823	116.395	113.519	112.56	102.929	146.611	118.403	97.6801	101.514	106.033
110.552	114.751	155.147	117.307	99.0951	77.6877	88.186	117.49	76.5465	159.849	82.2065	109.685	96.0369	124.565	138.03	138.578	134.744	95.4435	116.942	143.69	117.901	101.104	184.04	83.1194	120.776	107.813	156.06	128.217	109.274	118.586	129.358	142.047	112.058	93.8003	114.386	116.76	133.511	94.3937	107.996	115.116	138.03	100.601	103.112	136.387	106.946	159.118	110.78	119.727	116.805	135.52
141.18	71.1148	131.686	132.233	85.6755	123.15	105.303	106.033	169.114	88.4142	125.66	84.0323	116.44	159.666	76.7748	132.918	110.552	120.001	111.876	182.443	155.695	126.208	129.86	98.7756	129.129	139.308	124.565	140.952	141.134	95.8543	125.66	96.5847	92.7961	155.33	117.673	88.0491	101.469	75.2685	97.315	159.849	99.1864	137.665	142.367	117.307	88.2316	127.669	102.016	113.656	88.962	76.9117
105.485	95.1697	75.0859	120.548	87.5013	87.6383	83.8497	138.943	85.995	138.213	79.5135	140.815	114.021	123.835	119.133	142.047	152.408	169.89	161.674	121.096	165.828	159.666	137.117	141.317	139.491	132.416	154.371	118.403	179.887	137.117	118.586	145.151	96.2195	119.316	151.313	118.403	108.042	146.748	129.86	142.047	161.127	91.4724	95.3066	91.4268	87.5013	89.8749	118.22	137.483	88.5968	129.312
178.974	129.129	81.2936	162.039	118.403	129.449	112.743	92.7048	167.38	130.225	105.668	97.2693	131.138	136.25	137.346	144.238	140.586	173.314	105.805	198.784	170.94	147.524	112.195	126.391	145.333	101.469	124.017	150.993	107.311	120.411	151.496	84.0323	142.412	116.029	87.1362	104.573	117.718	102.382	155.101	102.016	85.8581	83.4846	148.62	97.8627	103.842	106.763	73.6709	125.478	93.846	134.424
111.328	182.991	115.482	153.321	93.6634	115.299	146.246	97.1324	93.6634	157.84	90.4226	136.022	123.333	84.0323	123.15	115.116	105.805	120.229	185.136	151.678	148.072	156.425	128.034	123.47	129.129	128.764	138.943	88.962	104.025	106.946	121.324	97.9997	113.884	96.2195	103.842	148.939	127.167	183.127	84.9452	143.142	100.784	90.9247	131.686	105.896	112.195	97.9997	116.029	136.25	94.9871	106.216
129.312	122.237	143.325	132.005	115.664	102.929	108.224	109.274	77.8246	91.4724	107.676	127.988	113.336	113.702	101.834	115.299	94.5763	186.779	135.337	178.928	145.151	114.386	107.266	104.938	104.025	100.784	98.7756	94.5763	146.748	147.296	100.008	139.308	130.955	88.0034	83.0738	124.93	129.312	136.068	127.669	81.6588	80.1981	99.6429	87.1362	98.0453	73.1232	117.307	60.0231	126.071	122.922	87.0905
187.509	144.603	133.877	142.093	171.351	134.059	89.1445	143.827	79.6504	91.5181	90.7421	97.315	112.56	214.759	135.292	113.473	106.535	158.205	197.323	138.578	150.583	168.932	205.311	116.029	172.766	123.652	104.207	100.601	129.86	134.789	185.866	151.815	117.673	187.464	146.018	142.184	212.249	118.586	130.042	95.6718	102.016	100.738	101.834	102.929	97.6345	123.835	100.556	96.2195	114.751	132.188
142.777	129.358	178.061	117.673	95.9	113.108	110.735	112.743	96.0369	95.9913	100.738	128.399	100.601	131.64	117.125	110.78	106.718	111.328	149.122	175.505	138.213	168.749	148.392	123.88	128.399	137.483	136.068	111.511	112.058	107.676	139.491	130.042	172.812	88.5968	96.2195	158.434	150.4	71.2974	83.4846	129.129	110.735	76.5922	123.333	116.212	83.6215	109.822	130.225	118.586	100.601	124.428
162.268	168.612	113.154	122.42	117.673	101.104	147.114	139.308	88.4142	130.225	186.596	127.486	154.234	116.395	130.042	147.524	140.221	167.334	107.494	119.681	160.761	155.832	134.196	134.607	117.307	121.324	138.578	110.05	122.374	138.213	132.735	147.342	116.76	143.508	151.496	113.291	111.876	106.763	123.333	126.026	87.1362	101.834	102.975	131.184	133.466	150.217	119.27	162.815	131.457	172.401
178.837	156.425	135.657	127.669	144.375	122.055	97.9997	115.299	127.486	96.1739	86.0407	109.639	112.743	126.573	120.776	155.33	90.6052	106.216	114.934	162.405	148.757	158.251	135.155	120.411	127.304	134.926	146.566	96.4021	66.7329	147.707	124.565	110.917	106.627	102.564	129.677	108.589	129.86	108.954	80.9285	119.316	79.2852	86.5884	100.601	138.395	109.137	117.673	102.199	83.8497	85.4929	109.457
136.022	155.147	121.644	105.12	88.0491	138.943	90.24	250.591	149.67	150.765	147.661	212.249	94.5763	94.3937	158.753	100.054	141.864	102.427	97.8627	140.541	128.034	149.305	127.304	143.69	150.446	107.129	98.593	128.764	110.917	100.191	181.667	138.943	77.642	159.894	80.9285	109.867	123.652	171.351	127.304	133.648	110.232	91.2898	127.851	225.714	105.257	101.469	103.477	151.13	90.7421	130.773
132.233	149.122	135.474	198.784	96.5847	104.162	131.868	188.468	84.2149	154.417	120.001	120.366	145.105	118.22	155.33	96.4477	196.091	133.831	152.956	110.552	105.896	129.495	104.801	174.227	109.73	133.648	153.504	105.166	101.286	97.6801	114.021	121.142	99.0951	145.151	110.05	99.3234	98.5474	123.515	112.926	109.822	137.483	136.433	127.121	134.561	86.5884	108.772	105.851	109.137	102.199	112.013
177.148	99.8711	145.653	114.706	174.957	153.321	106.946	106.581	176.6	96.5847	94.2111	132.37	126.573	88.0491	81.111	98.593	82.526	109.32	136.022	96.4021	131.32	103.34	86.2233	150.765	148.026	114.021	120.594	146.246	141.088	135.839	167.654	89.5097	104.39	109.137	92.3853	122.42	116.258	133.648	88.7794	82.2065	98.3648	87.8665	151.13	91.4724	81.887	117.307	101.697	171.123	143.279	153.869
203.166	108.726	124.793	101.834	142.23	133.101	108.407	83.1194	95.4892	112.241	147.661	92.9331	101.879	101.651	121.461	190.796	87.8665	117.673	82.3891	132.233	146.977	114.386	101.606	110.369	88.962	132.416	92.5679	97.8171	78.7375	95.7174	164.824	134.744	113.656	96.7216	102.382	91.2898	95.4892	104.801	116.577	105.851	73.1232	76.7291	110.78	174.181	109.274	158.023	94.2111	69.9737	75.6336	110.598
154.234	139.126	122.739	161.994	115.162	152.043	114.934	152.18	89.4641	82.0239	110.004	100.738	141.18	164.961	92.2027	102.564	51.807	126.026	104.025	106.581	110.735	100.921	118.038	73.9904	123.835	124.793	104.573	92.8874	152.043	126.756	140.039	145.881	134.196	102.382	149.715	109.137	184.953	76.9117	100.601	98.7756	86.5884	126.391	140.586	117.307	99.3234	131.32	112.926	99.8711	129.723	129.084
104.025	121.279	151.861	102.199	106.946	112.789	116.395	103.705	97.315	96.1739	123.88	105.485	80.5633	159.483	96.4021	122.602	82.8912	133.466	122.42	98.9126	116.942	92.9331	102.016	539.706	109.32	98.9582	126.254	128.217	100.967	131.457	80.5633	131.457	120.046	102.016	152.956	100.556	106.033	91.2898	124.245	108.954	73.8535	86.2233	116.577	134.561	92.0202	83.9867	95.4892	75.6336	90.0118	176.418
101.286	155.877	143.69	108.726	108.042	91.8376	101.149	131.092	143.873	84.3975	142.777	144.421	110.415	123.287	213.116	116.988	149.168	110.004	140.952	133.101	102.382	152.545	157.292	145.288	133.648	127.304	113.336	150.765	89.8292	119.088	110.415	103.112	106.946	138.03	112.378	96.4021	86.5884	152.226	98.4105	122.602	113.656	171.534	88.962	160.579	109.639	158.981	172.218	100.008	129.495	85.4473
135.337	114.706	136.935	141.636	105.485	144.74	133.101	148.072	110.05	79.2852	69.4716	82.5717	102.016	169.343	134.196	174.774	110.963	158.616	99.3234	123.698	126.756	94.3937	135.885	133.877	124.793	111.1	103.66	100.967	86.3602	102.975	87.8208	92.3853	133.466	161.857	85.4473	117.536	94.3937	98.0453	94.0285	116.212	136.204	99.5059	111.328	108.042	88.0034	148.985	117.673	80.9285	123.15	124.382
121.872	85.8581	101.697	99.0951	124.2	110.05	169.89	133.877	82.5717	130.955	166.969	96.4021	120.001	167.654	89.8749	199.833	124.565	141.499	140.952	145.836	77.8246	160.944	122.191	175.87	145.516	182.625	156.79	91.2898	115.299	87.8665	151.815	139.856	142.96	73.6253	126.254	120.046	119.498	124.611	76.9573	102.382	83.1194	298.427	123.104	118.038	233.519	113.656	91.5181	152.774	121.644	129.495
110.735	112.423	127.304	152.408	119.133	128.217	110.004	139.308	114.386	94.5763	72.758	93.1156	109.685	81.4762	86.0407	112.789	120.183	138.806	109.32	103.888	121.142	172.583	175.094	225.395	142.914	129.997	166.787	129.449	93.8003	123.15	142.732	155.695	118.951	105.485	127.304	111.145	560.611	114.249	97.2693	209.373	114.934	115.664	102.747	175.322	100.556	146.064	117.49	113.884	81.2936	80.0156
132.781	83.4846	194.402	130.955	120.594	153.321	143.873	121.096	99.6885	89.4641	118.768	103.477	115.482	183.493	135.109	95.124	114.067	188.97	141.682	120.959	164.596	135.474	186.231	227.905	182.808	138.624	119.453	137.711	137.3	152.774	151.313	136.57	104.025	132.781	152.18	105.622	135.474	154.919	119.498	113.519	174.044	110.735	144.968	79.2852	109.685	98.73	94.7589	87.6383	104.938	129.312
96.7672	134.561	133.329	129.312	126.573	82.9368	145.653	102.929	103.66	129.86	87.3187	134.789	123.287	86.2233	195.497	121.689	157.475	155.695	116.029	112.971	209.693	145.151	213.162	116.258	210.058	116.942	98.2279	79.6504	109.685	101.286	119.498	147.661	82.0696	160.624	120.046	87.3187	108.589	98.0453	101.104	111.328	127.669	118.951	127.669	152.226	98.0453	123.287	136.615	121.324	97.6345	113.519
136.25	131.64	135.474	140.039	100.191	120.229	145.836	126.391	110.598	105.896	143.69	104.755	112.56	156.06	138.441	165.326	190.933	132.918	144.786	152.408	129.86	116.395	116.942	121.872	169.48	120.411	108.772	72.5298	103.477	95.8543	560.611	167.836	169.16	65.8656	112.926	99.8711	137.711	131.868	94.7132	158.251	144.421	143.279	110.552	114.067	560.611	126.391	125.295	156.38	92.0202	188.057
116.029	130.955	90.9247	119.727	108.361	138.076	100.738	80.4264	107.676	86.5428	111.693	252.279	80.3807	136.798	169.525	94.2111	206.087	169.662	141.134	155.512	169.662	87.3187	129.312	155.695	121.142	93.9829	147.524	99.6429	112.058	140.586	81.5218	174.957	140.039	118.038	105.303	148.939	181.849	110.369	122.922	130.955	178.609	127.851	112.058	144.968	87.4557	124.519	112.195	86.4058	89.2815	88.0034
76.227	105.12	101.651	186.414	107.813	150.537	143.553	79.4678	94.3937	86.5884	92.2027	111.145	139.491	103.158	222.063	151.13	180.936	196.228	171.853	182.991	103.705	128.947	110.78	151.13	151.176	109.548	120.913	180.069	128.764	84.9452	560.611	152.043	133.648	125.341	138.076	144.055	109.32	108.042	130.225	116.029	160.624	137.163	128.217	108.909	120.64	162.039	130.773	115.299	126.071	84.4431
131.138	129.86	146.064	155.512	151.13	111.693	147.661	105.851	99.0951	167.517	136.387	157.658	137.117	127.121	109.137	141.499	145.288	213.481	143.508	161.903	123.698	155.33	86.4058	143.69	110.735	146.246	109.32	126.984	109.457	134.379	127.486	92.7505	177.65	112.606	134.926	133.877	100.784	105.303	124.93	148.62	121.507	97.8171	125.295	85.4929	85.4929	161.903	97.1324	149.533	107.129	83.1194
127.669	160.579	220.648	144.238	166.969	140.952	94.0285	112.971	160.259	239.727	136.022	96.4021	124.976	107.494	132.37	160.396	190.065	152.91	137.711	148.209	135.155	109.685	149.305	134.196	92.5679	150.583	98.593	108.909	116.349	105.257	92.6136	209.145	114.614	170.438	124.93	122.191	102.747	162.405	85.8581	175.277	123.88	137.665	158.57	187.692	88.5968	124.93	78.0528	127.486	91.2898	75.8619
112.789	138.943	196.912	198.053	142.96	171.853	138.989	137.483	159.483	108.27	95.261	89.2815	131.503	120.731	130.59	170.986	98.9126	157.886	139.126	102.199	137.163	99.2777	166.056	102.929	94.9414	110.963	138.03	94.5763	97.4976	148.026	127.851	103.842	124.611	103.112	88.3686	120.229	96.7672	164.413	86.771	99.8711	96.2195	90.6052	84.58	92.0202	126.436	157.521	79.5135	79.2852	102.747	97.0868
148.757	131.138	134.196	200.746	173.314	142.275	137.893	154.234	128.582	126.436	110.552	116.76	132.781	80.7459	126.984	107.311	115.116	139.491	138.03	92.5679	114.569	127.851	139.308	100.738	124.245	113.473	120.411	114.021	140.952	103.477	101.651	90.6052	129.54	116.212	134.744	143.462	95.4892	132.964	109.457	122.009	115.482	111.876	104.938	146.611	125.158	133.511	110.963	73.4427	102.016	157.475
127.486	142.595	161.172	186.779	156.425	104.709	112.56	104.344	87.5013	122.283	95.3066	137.346	133.694	99.0951	118.038	107.996	99.8254	138.578	110.552	109.457	102.792	114.797	108.224	98.0453	118.038	165.006	100.373	115.847	124.611	144.238	103.477	118.768	119.133	128.217	107.494	117.673	76.5922	86.2233	141.134	146.201	113.108	101.286	98.4105	107.311	117.536	102.518	139.902	93.2982	89.6466	77.5051
141.18	169.48	137.848	196.775	127.121	123.47	117.307	156.06	119.818	100.236	111.145	148.939	149.122	93.2982	129.86	76.4096	97.6801	104.025	75.3141	147.479	104.755	113.519	170.438	99.6429	152.043	162.952	120.731	164.413	146.246	115.482	162.998	107.631	146.977	128.034	104.755	93.846	100.054	120.366	103.66	99.3234	118.403	125.295	99.1408	152.226	133.648	107.494	108.178	168.749	97.4976	106.216
113.656	144.786	118.403	152.363	166.969	160.944	165.326	110.963	82.1609	143.097	122.055	68.3761	94.9414	129.129	106.444	81.111	129.358	101.149	110.598	89.4641	106.398	126.071	121.872	110.552	91.2898	103.294	200.244	157.475	148.939	151.678	79.2852	126.939	125.66	123.515	83.8497	98.9126	105.851	118.722	117.079	188.057	127.121	136.57	108.954	104.892	99.3234	121.507	92.9331	91.2898	86.6341	118.768
122.967	174.957	169.525	172.218	146.611	96.9498	169.16	101.469	139.628	120.046	81.111	82.0239	89.2815	108.407	162.952	168.612	133.283	142.412	138.578	104.025	76.7748	120.366	189.472	104.755	176.783	109.091	144.055	176.235	133.009	119.133	135.337	127.304	148.026	156.06	114.569	154.782	97.6801	136.935	85.8581	118.175	116.395	162.405	128.034	97.8627	100.738	103.294	83.6215	102.975	127.851	105.668
120.229	116.76	122.967	115.847	151.267	84.2149	170.073	114.751	161.492	83.6671	168.065	193.352	106.763	105.12	97.0868	154.417	93.2982	139.354	111.647	105.303	94.9414	127.532	120.229	106.398	112.423	244.429	126.756	113.108	172.264	109.32	117.307	114.751	81.4762	120.776	79.1483	112.378	111.83	120.548	86.1776	120.776	142.367	124.93	129.129	103.66	95.8543	121.279	87.3187	127.349	92.2484	87.3187
151.313	102.245	158.981	118.038	135.657	161.674	160.761	138.532	104.983	137.117	147.524	126.254	122.009	140.039	86.9079	108.589	98.4105	126.436	117.673	140.404	102.199	76.5465	135.702	69.8367	122.009	125.66	233.154	174.044	169.343	131.731	118.403	130.59	88.0491	121.142	104.39	126.984	116.395	117.125	186.414	187.692	186.46	149.67	156.973	110.05	87.0905	147.479	82.2065	118.586	107.174	117.125
135.885	112.971	131.868	163.5	102.245	126.619	112.926	101.651	110.05	110.05	78.9201	90.9703	133.648	101.286	106.033	87.2731	91.655	136.204	125.295	85.6755	122.055	77.3225	117.353	92.0202	159.666	131.686	108.954	91.655	143.69	144.557	138.213	70.3845	95.9913	85.4473	109	116.075	72.9406	84.5344	145.699	169.114	152.774	122.739	159.164	135.474	143.325	98.1822	115.482	154.782	146.383	108.954
125.295	241.872	140.952	135.474	177.331	148.62	119.316	133.101	152.408	87.8665	106.992	125.295	181.302	84.3975	181.119	107.676	96.5847	107.129	84.0323	95.8087	126.939	136.57	124.565	94.3937	112.56	89.6466	169.48	147.114	106.9	110.05	119.088	99.5059	143.279	80.7459	132.599	98.4105	128.536	93.2982	89.4641	106.398	157.11	99.0951	108.361	153.139	99.1408	99.1408	124.793	78.5549	139.171	99.8254
152.591	159.712	140.906	142.777	147.524	128.947	119.453	108.772	103.66	63.629	114.614	95.6718	121.872	122.055	89.4641	126.391	114.386	109.091	141.545	82.526	125.843	146.246	80.2438	92.7505	84.5344	105.12	154.371	131.686	118.083	136.935	116.029	145.699	113.473	144.192	131.138	146.566	128.399	132.005	136.935	167.015	120.229	118.403	129.677	85.3104	134.744	126.984	118.403	93.6177	96.7672	90.0118
150.4	167.699	180.754	152.956	93.8916	113.108	144.923	120.776	102.747	80.5633	125.478	82.7542	109.867	92.2027	108.407	142.367	153.55	94.7589	83.1194	119.864	125.843	139.856	163.5	102.062	139.856	104.207	139.537	146.429	85.4929	126.939	116.212	134.607	116.76	122.922	154.599	163.546	91.655	146.429	147.661	93.9829	123.333	126.071	143.325	106.581	96.0369	83.8041	127.669	85.0821	128.764	131.092
133.877	162.222	124.976	156.014	103.888	160.259	132.735	153.184	91.7007	92.2027	99.3234	106.216	111.145	131.823	122.42	103.294	114.614	124.063	117.262	107.539	120.229	122.009	48.6118	110.05	117.49	91.8832	104.025	84.6257	130.408	110.78	90.0118	87.2731	137.483	113.838	135.155	100.967	73.1232	130.59	130.59	140.404	102.016	91.7007	119.133	124.565	97.4976	88.4142	146.748	111.145	109.867	100.008
162.222	135.657	112.926	142.595	81.4762	90.0574	168.384	81.111	153.869	114.204	130.042	149.168	77.642	114.386	150.4	560.611	122.739	116.395	91.4724	129.86	86.771	109.32	96.7672	128.399	110.415	84.58	79.2852	120.229	102.199	123.652	77.2769	64.7245	112.606	124.748	124.748	130.408	93.6177	121.142	143.325	95.124	110.735	148.392	132.051	115.664	102.199	101.149	68.6043	95.8087	88.0491	112.423
169.48	98.73	106.763	132.233	125.66	128.217	129.86	106.946	109.457	112.926	94.7132	178.243	101.651	134.013	81.111	95.4892	151.861	101.332	83.2563	104.755	113.473	81.7044	108.954	112.606	118.586	111.693	116.942	89.8292	89.5097	80.7915	87.8208	139.856	77.642	111.511	109.32	98.9582	96.9498	104.938	59.0645	94.4393	130.59	106.763	97.4976	89.7836	126.573	67.2806	79.2396	150.035	112.606	96.7672
110.187	120.776	148.757	147.524	116.258	135.155	139.719	110.78	133.511	83.4846	107.631	129.449	90.7421	89.6466	99.5059	90.9247	154.599	145.653	105.668	107.129	131.275	82.9825	90.5595	138.076	143.142	103.112	105.485	142.595	146.566	132.964	96.9498	127.121	95.9913	112.423	128.582	120.731	91.2898	119.179	98.3648	115.116	147.296	90.24	147.524	139.628	112.058	82.3891	147.479	111.647	91.4724	146.246
102.929	123.515	108.589	139.171	143.508	123.47	116.075	134.926	124.748	114.021	82.5717	152.591	129.129	191.891	130.727	82.0239	84.9452	134.424	81.887	105.896	187.692	95.3066	140.039	102.062	92.2027	134.424	102.199	72.9406	84.58	117.855	87.1362	135.337	151.496	80.5633	161.674	158.068	92.0202	75.4511	149.305	87.6839	96.9042	96.1739	87.6839	101.469	98.9126	140.632	114.569	91.5181	119.133	104.573
127.304	153.686	162.222	146.977	114.934	144.968	122.009	113.884	145.699	93.709	93.4808	96.2195	86.771	107.311	96.0369	79.833	116.942	132.416	145.836	101.651	74.2186	107.494	147.342	137.665	135.155	97.8627	131.138	88.7794	97.4976	96.4021	113.702	106.398	140.906	104.025	90.1944	105.485	86.9536	67.6458	120.594	102.747	95.261	113.291	118.814	124.245	106.444	138.213	208.78	99.8711	89.0989	108.954
163.181	110.415	124.93	152.043	135.885	91.1073	133.466	136.57	113.838	103.888	126.756	207.502	119.133	107.448	130.818	67.1437	101.514	76.7291	68.5587	103.888	120.229	140.358	129.129	113.291	130.408	162.039	161.857	109.32	106.033	119.179	93.1156	62.9444	83.4846	116.942	115.482	86.2233	84.0323	134.013	129.495	110.415	115.664	99.3234	136.068	150.583	89.6466	116.988	84.3975	89.8292	83.6671	83.8497
156.927	103.112	137.3	153.823	119.316	106.398	122.602	117.353	103.842	142.412	105.166	101.697	98.3648	145.333	108.909	172.401	82.2065	122.237	113.884	84.3975	88.962	95.6718	167.882	94.3937	87.4557	95.4892	107.129	135.155	108.407	130.408	110.552	82.4347	123.47	109.32	135.155	121.644	88.0491	119.316	118.768	85.4473	101.651	80.4264	120.366	90.24	150.217	105.485	106.398	92.2027	93.3439	165.326
160.579	164.276	129.084	157.84	132.964	119.316	113.291	137.528	122.374	150.948	92.3853	72.5754	138.03	132.188	136.204	79.2852	86.2233	110.369	108.407	90.4226	155.877	132.051	139.537	90.24	85.2647	122.557	129.358	80.0156	126.802	125.524	83.4846	97.6345	71.2974	110.415	114.386	132.781	91.4724	109.867	85.1278	109.502	132.964	96.7672	117.49	119.316	114.751	119.316	93.6634	105.257	115.847	103.112
181.165	176.052	146.246	128.582	139.537	123.515	161.172	192.576	97.4976	208.232	152.226	150.811	106.261	106.763	109.502	84.2605	77.3225	83.8497	78.0072	137.163	94.2111	126.573	127.851	171.488	97.4976	127.532	105.075	139.856	92.7505	121.552	91.8832	104.025	92.5679	102.929	78.1898	90.5595	114.569	124.611	84.0323	123.515	97.315	140.769	136.57	164.55	125.113	167.699	109.137	102.427	102.199	141.134
132.051	133.192	148.026	125.706	106.033	122.237	140.176	75.4511	132.964	182.397	86.0407	123.15	91.7007	90.5595	72.0277	62.1684	130.773	154.052	81.6588	65.6374	139.126	96.5847	129.814	108.544	141.864	102.975	109.137	89.0989	82.9368	86.1776	77.8246	117.673	116.76	125.158	112.195	84.58	170.21	116.212	147.479	108.772	143.142	168.019	129.312	90.5595	150.217	127.532	153.504	141.088	136.204	142.777
116.258	129.175	137.665	137.893	152.774	144.968	155.33	143.873	132.964	93.1156	130.773	221.697	170.21	138.076	104.755	93.846	86.2233	102.016	153.823	105.485	170.393	95.6718	143.69	104.983	126.436	102.016	132.233	81.8413	83.6671	105.668	171.488	250.408	95.9913	108.589	93.1156	74.173	109.137	110.369	122.237	122.42	116.395	79.833	91.1073	132.051	130.91	137.3	192.941	94.0742	93.6634	104.892
138.395	154.052	125.295	134.561	180.936	142.23	150.948	198.418	118.768	560.611	104.938	173.679	111.465	116.029	119.635	180.571	97.9084	129.449	106.353	86.771	111.328	88.0034	135.292	140.404	101.469	170.986	100.784	111.282	140.039	146.566	112.423	95.4892	71.982	73.8535	105.303	69.1064	107.676	125.66	129.449	112.743	125.113	113.838	115.847	105.485	120.046	94.9414	95.8087	111.693	114.249	89.5097
121.872	168.978	112.743	135.474	151.678	123.333	133.146	111.693	170.803	104.573	130.773	125.478	148.437	135.657	160.761	134.744	140.039	107.129	115.482	100.738	102.792	78.9201	80.5633	100.738	128.262	77.8702	92.2484	88.7337	99.0951	134.242	140.586	105.851	139.719	118.905	92.3853	122.785	101.104	122.237	106.763	96.4021	172.949	96.0369	128.217	170.21	96.7672	139.491	120.411	124.793	113.884	151.313
106.216	136.204	122.739	122.009	172.401	139.126	115.847	135.292	136.798	140.267	81.2936	131.823	95.1697	91.2898	102.336	110.415	133.466	122.967	158.251	112.013	137.483	80.9285	140.586	101.286	151.861	90.6052	101.651	131.868	89.6466	95.9913	186.231	77.6877	143.508	116.029	98.3648	93.4808	83.0738	120.001	111.647	94.8958	133.466	105.166	91.1073	113.291	114.934	79.4678	123.15	124.93	85.995	94.0285
113.656	104.573	104.573	108.224	168.612	118.905	103.477	93.4808	84.2149	127.714	94.0285	118.905	116.577	148.209	126.208	108.909	126.436	169.343	110.232	149.122	101.834	118.038	108.224	90.7878	72.2103	175.094	139.537	110.552	105.988	143.873	115.299	143.508	115.299	162.587	86.0407	142.549	84.58	135.474	106.398	150.035	116.577	108.954	97.6345	111.282	160.259	128.947	104.025	114.021	85.995	105.485
142.595	144.786	91.655	148.574	154.417	96.7672	116.805	125.478	135.155	90.4226	86.9536	126.939	107.266	141.134	119.133	115.299	125.295	121.279	157.155	97.8627	91.1073	140.039	83.302	125.524	100.784	95.124	173.131	157.338	121.689	141.864	97.6801	101.104	116.623	219.917	96.0369	130.727	86.3602	120.594	135.702	117.307	106.581	108.407	113.656	100.236	134.744	110.552	131.686	122.055	87.8665	90.7878
131.503	118.22	144.055	118.038	116.942	149.305	137.665	86.771	159.529	117.353	96.7672	110.963	118.038	162.587	105.485	178.609	167.471	163.5	130.408	110.963	125.66	137.117	74.949	147.844	134.972	119.681	153.139	90.7421	81.7957	104.755	117.444	107.311	113.656	125.524	145.105	97.9997	90.0574	115.116	108.407	140.769	121.872	90.9703	95.4892	128.947	128.171	106.763	82.7542	82.0696	87.8665	90.1944
100.191	106.216	130.408	159.712	149.168	100.419	169.343	112.241	118.22	110.369	177.833	146.429	98.7756	144.421	112.56	88.7337	108.589	101.286	115.299	114.021	151.861	127.121	105.851	87.8208	101.104	99.2777	104.025	122.557	103.888	108.407	124.748	86.3602	97.4976	118.22	105.12	86.3602	159.164	115.116	92.2027	114.614	82.2065	88.2316	89.2815	87.6839	118.083	107.676	91.655	89.5097	76.227	127.304
120.411	154.371	148.072	136.068	130.271	93.1156	101.697	106.398	120.229	139.491	131.868	152.591	130.59	75.9988	95.3066	87.3187	118.083	196.456	142.914	134.972	87.1362	145.333	155.695	114.706	148.939	142.777	137.528	143.142	99.6885	100.419	123.333	145.333	73.4883	78.1898	138.076	128.217	151.861	170.986	80.9741	123.515	88.5512	86.9536	131.457	127.486	152.956	97.6801	98.9582	116.942	104.755	100.921
146.611	102.792	125.341	134.744	93.709	112.241	89.8292	102.61	79.3309	95.8543	209.145	128.764	104.436	110.004	113.291	100.191	98.593	81.8413	105.851	93.4808	116.942	106.946	98.5474	117.307	117.125	72.3928	100.556	104.07	110.369	120.229	83.302	132.964	94.5763	103.842	148.072	98.73	166.741	102.016	121.826	120.183	108.954	77.8246	161.492	100.556	142.412	109.274	121.872	123.15	119.316	82.9368
126.391	140.267	102.929	178.791	102.427	122.237	182.397	116.942	92.0202	95.4435	81.6588	165.874	175.87	560.611	105.485	112.56	97.315	88.7794	107.129	131.64	378.305	185.684	97.8627	120.959	121.096	86.2233	102.016	99.8711	127.167	148.026	90.9703	89.8749	80.0156	100.967	111.1	125.524	114.751	118.038	151.861	164.413	111.145	146.931	135.474	175.824	135.155	152.408	118.768	123.88	133.009	140.586
114.021	126.391	143.097	112.195	104.025	122.055	178.426	127.121	80.1981	84.2149	69.289	85.1278	122.42	114.432	81.248	93.6634	107.311	153.321	80.1981	88.2316	113.884	101.469	144.603	136.935	88.9163	95.6261	92.5679	111.693	121.279	109.502	107.174	92.7961	133.329	96.9498	192.439	95.3066	86.4058	128.445	121.872	97.1324	107.859	90.0574	114.021	108.909	133.329	161.172	97.315	90.5595	159.483	83.4846
168.612	110.78	114.021	177.194	106.946	96.5847	108.909	72.0277	160.624	118.038	111.511	90.7878	139.856	127.851	107.311	100.191	91.5181	120.046	117.125	69.4716	87.6839	107.494	128.81	86.1776	113.154	86.3602	106.216	91.5181	77.2769	116.942	149.67	89.5097	85.3104	106.581	144.01	71.1148	84.3975	129.86	102.382	164.733	118.038	92.9331	115.482	130.042	200.062	162.815	163.865	136.935	138.761	98.2279
132.644	125.524	111.876	134.789	92.9331	106.033	82.2065	90.0118	123.835	87.1362	85.8581	83.1194	116.395	107.494	77.8702	109.685	111.145	108.909	92.431	64.1768	106.353	106.946	107.129	83.1194	101.149	92.9787	124.245	146.794	107.631	88.0034	108.042	106.946	98.7756	90.7421	90.9247	98.0453	105.668	85.8581	89.4641	144.055	89.0989	90.24	132.416	88.5968	103.523	126.026	90.5139	116.714	106.763	121.279
132.964	115.892	147.296	130.91	142.96	117.718	97.4976	121.096	84.2149	107.129	135.109	121.324	72.2103	139.491	112.241	80.7459	72.2103	122.42	93.1156	126.391	121.096	94.9871	77.8246	139.856	115.664	155.877	137.893	93.1613	84.58	107.311	110.598	110.78	106.353	80.0612	64.7701	147.524	170.393	75.1315	90.9247	128.399	77.8246	54.9565	80.7915	114.067	124.565	159.164	185.684	88.3686	79.833	108.224
117.81	95.3066	113.473	124.565	118.586	95.8543	114.067	90.5595	86.7254	106.216	60.3426	88.0491	96.7672	108.909	62.8074	83.6215	84.2149	84.717	91.8376	101.332	85.6755	112.789	88.5968	111.1	83.302	105.896	61.4837	135.839	69.5172	108.407	120.411	95.6261	130.408	75.1315	82.2065	165.645	91.1073	121.689	94.9414	82.9368	78.1898	84.2149	89.6923	139.719	102.61	116.349	80.9285	132.051	79.1027	98.593
122.055	97.1324	128.399	188.924	114.021	77.5051	83.4846	194.63	98.593	109.365	70.5671	110.232	121.142	99.0951	136.204	81.2936	90.24	91.3355	63.2639	106.033	141.499	113.473	112.56	74.949	103.842	101.834	71.1148	98.73	116.623	129.495	72.5754	116.212	84.3975	86.1776	102.199	93.846	118.22	123.333	123.15	100.967	147.114	95.8543	134.607	99.6885	110.369	119.498	72.2103	90.7421	137.117	69.8367
110.004	114.934	123.698	129.129	84.0323	135.52	119.864	73.4427	89.6466	69.289	111.1	152.591	85.8581	121.689	63.2639	66.5503	68.0566	277.202	95.1697	163.454	68.0109	111.465	95.8543	127.121	103.842	118.951	95.3522	115.892	110.369	140.176	68.9238	93.709	117.307	65.1353	79.8786	109.457	83.6671	88.5968	83.8497	80.7459	89.1445	91.8832	129.312	94.4393	85.3104	112.743	209.875	95.8543	89.1445	74.5838
109.457	130.773	118.768	165.508	80.2438	85.6755	118.449	62.214	110.963	119.133	88.2316	129.084	62.3966	75.1315	126.254	88.3686	97.4519	85.6755	123.287	108.589	92.7505	107.996	115.527	71.1148	143.873	78.0072	105.303	118.175	101.469	109.32	151.496	94.3937	144.421	98.5474	128.582	76.7291	124.793	82.2065	117.171	100.054	136.57	104.39	81.111	113.838	73.3057	82.7542	138.624	73.3057	118.449	85.1278
103.705	90.7421	125.295	131.32	133.146	82.3891	84.7626	137.483	99.0951	98.9582	78.0072	62.0315	125.524	99.4603	109.502	109.091	102.382	100.921	109.137	71.2974	104.07	110.05	76.1814	103.66	92.7505	83.8497	173.862	140.404	126.573	92.7505	89.8292	78.5549	120.776	86.1776	103.294	92.7505	107.859	115.116	108.544	124.611	119.818	68.3761	66.1851	134.059	199.331	97.4976	132.964	106.033	115.482	108.954
148.985	93.6634	126.071	141.636	130.91	80.5633	124.93	58.1973	144.603	71.2974	123.333	56.0063	107.676	137.3	114.614	101.971	135.109	85.6755	77.5051	80.9285	112.971	123.15	153.55	87.6839	112.789	115.664	93.4808	65.8656	122.42	135.839	86.9536	133.146	135.474	129.495	87.0905	90.9703	113.336	83.8041	125.843	145.653	111.282	75.9988	106.763	105.303	114.751	88.186	86.7254	137.848	88.4142	122.785
125.295	79.833	117.49	85.1278	92.9331	122.967	126.026	120.366	75.6793	165.874	86.0407	70.7496	161.309	105.896	131.503	96.3564	87.5013	115.71	97.2693	121.142	72.0277	105.12	102.016	134.242	115.847	70.9322	95.6718	111.1	91.0616	109.32	128.764	122.557	80.0156	123.698	136.752	79.5135	117.125	101.651	181.302	104.07	103.66	94.0285	80.0156	73.3057	107.448	110.598	99.6429	123.515	97.6801	103.888
114.614	89.3271	74.7664	82.0696	102.929	78.8744	68.5587	74.5382	121.689	169.89	79.2852	96.7672	122.009	90.7878	96.5847	73.4427	125.524	157.658	233.519	96.5847	80.1981	120.776	76.5465	94.2111	89.6923	66.7785	66.2308	123.47	112.56	100.556	126.802	94.3481	133.831	120.183	144.557	191.526	98.9582	117.855	90.7421	136.615	104.025	86.2689	81.8413	131.32	122.602	118.038	78.6006	96.7672	117.49	131.503
121.507	110.735	96.9498	111.511	108.407	88.3686	84.7626	81.6588	80.2438	86.0407	102.199	77.8702	86.771	138.395	76.9117	560.611	130.59	117.855	108.224	81.4762	120.001	82.2065	158.434	104.755	77.8702	137.346	129.677	108.954	99.1408	88.962	131.503	68.2392	86.771	110.05	82.526	111.328	137.3	107.129	71.48	104.07	96.539	76.0444	73.2601	117.673	98.2279	121.324	92.9787	73.8535	135.155	80.9741
140.221	127.121	134.972	111.145	119.818	125.843	66.7329	81.1567	106.216	73.8535	184.04	101.469	73.1232	80.3807	87.6383	108.27	118.22	104.755	106.535	71.4343	185.684	92.9331	123.47	116.395	73.1232	86.771	90.7878	126.939	80.9285	151.176	92.6136	92.7961	81.248	138.761	66.0482	92.3853	138.761	83.6671	113.291	106.398	209.51	102.427	94.3481	100.373	134.744	100.419	117.49	94.1655	74.0361	93.6634
68.2392	125.615	76.0444	79.696	84.3975	116.395	87.8208	96.4021	170.621	68.5587	106.763	97.315	86.0407	136.57	125.478	87.6383	106.398	105.303	71.6169	104.573	145.151	146.931	129.129	85.6299	75.9988	101.149	85.6755	101.514	114.204	99.6885	138.806	83.2563	110.917	142.23	86.2689	102.975	95.3066	101.149	133.694	108.817	66.9155	76.364	119.088	88.5968	98.0453	81.2936	131.275	104.253	104.025	118.403
117.627	78.9657	141.499	85.3104	130.042	91.3355	116.395	104.207	126.802	77.0943	82.6173	134.789	87.2731	150.72	116.212	71.1148	122.42	147.844	95.8087	209.875	109.822	85.8581	79.3309	119.864	109.137	74.7664	100.784	118.586	86.8166	120.959	121.644	139.308	80.5633	167.836	104.07	122.922	132.233	182.26	142.412	114.386	118.951	91.8376	117.673	135.474	127.851	104.618	102.929	95.6718	114.934	112.789
120.959	153.093	118.586	132.051	97.0868	104.39	129.312	141.727	100.236	83.4846	105.851	93.846	85.4929	122.967	128.764	82.2065	79.1027	109.137	136.57	108.361	171.488	99.5059	96.7216	96.0369	60.7534	85.8581	110.735	110.917	70.7496	90.7421	111.145	66.7785	158.388	73.8078	127.121	127.121	74.2186	63.1269	99.4603	98.0453	119.316	101.469	68.1935	91.4724	98.3648	96.7672	136.798	90.24	80.9741	102.564
77.8246	131.503	100.784	137.3	93.6634	86.7254	64.9527	114.751	73.9904	79.1027	107.859	100.556	113.838	139.308	121.826	84.58	86.5884	97.8627	85.8581	93.2982	110.004	132.051	106.216	134.744	124.382	101.697	113.473	86.9079	145.333	110.369	142.047	119.681	136.935	89.6466	173.542	112.789	81.3393	155.467	117.673	107.859	124.245	126.208	87.2731	159.346	84.2149	127.669	116.212	88.5512	118.22	133.283
72.0277	92.0202	89.3271	107.311	126.391	183.721	96.0369	103.523	67.098	93.6634	104.573	107.448	112.058	123.47	97.8171	73.8535	96.0369	138.578	89.6466	114.934	73.9904	93.1156	121.689	111.693	72.3928	126.391	84.9452	81.6588	146.018	145.333	172.629	79.1483	111.876	80.7459	128.947	96.7672	97.6801	123.652	102.062	95.124	131.503	122.42	95.9913	135.839	107.631	119.818	110.004	130.955	99.3234	124.976
126.208	95.4892	86.771	96.3564	108.042	151.13	104.253	80.0612	112.423	80.3807	131.503	70.2019	89.3271	140.221	70.0193	112.971	73.1688	102.199	142.595	80.8828	111.511	78.7375	143.279	72.4385	115.664	153.869	144.055	560.611	114.797	152.226	101.651	136.752	137.893	157.338	99.8711	137.163	67.098	93.846	60.936	108.407	104.938	97.2693	112.971	151.176	106.9	150.948	98.9582	107.813	115.847	85.6299
70.2019	119.498	86.9536	135.474	100.419	167.882	143.097	114.204	135.337	78.2354	110.963	100.784	142.549	100.556	119.088	133.877	100.191	143.645	98.2279	68.3761	132.781	82.3891	106.079	75.8162	124.2	97.9997	119.316	94.3937	154.052	147.844	119.818	96.0826	167.471	103.294	107.859	91.1529	110.187	154.554	76.0444	87.0905	95.124	94.3937	118.586	120.731	108.178	122.191	102.929	89.1445	122.191	113.838
88.7337	60.7077	86.0407	114.934	126.619	126.391	74.0361	99.8254	83.302	92.9331	108.772	152.774	99.3234	125.341	139.537	110.78	157.292	135.702	86.0407	120.229	96.9498	144.923	68.9238	119.864	88.5512	110.963	85.6755	95.6718	141.499	160.396	105.303	162.587	136.433	91.4724	129.358	110.552	97.2693	91.2898	99.2777	118.038	108.042	133.146	100.236	83.8954	104.573	133.466	122.009	124.793	130.773	99.0951
61.6663	81.4762	100.784	141.18	127.167	74.5838	87.2731	124.428	82.2065	173.177	104.755	71.982	112.56	76.5465	126.208	87.0905	67.2806	114.249	118.905	120.366	113.473	80.9285	119.909	70.704	105.303	118.038	87.8665	82.9368	104.938	97.4976	131.138	138.03	103.158	87.5013	92.5679	127.486	128.582	100.556	119.088	86.9536	109.867	88.4142	153.686	101.834	97.0868	134.424	89.4641	116.942	93.6634	104.801
70.9322	141.317	137.117	76.1814	103.34	114.386	124.611	119.133	96.5847	138.395	89.1445	159.894	65.8656	112.378	72.3928	59.4753	76.227	79.696	90.24	70.3845	65.8656	103.477	106.581	118.266	81.8413	102.245	101.834	118.586	130.042	125.113	143.279	116.577	144.375	108.909	120.046	189.107	87.1362	175.322	98.1822	115.482	114.432	110.004	122.191	106.033	99.5059	129.129	134.013	124.565	94.1655	105.485
81.111	94.3937	103.158	83.1194	69.8367	85.8581	86.1776	102.747	106.581	81.8413	56.3715	97.2693	73.3057	75.4511	90.5595	66.1851	72.5754	100.054	58.1973	101.469	66.1851	102.245	123.104	106.216	82.3891	114.934	117.49	83.8041	77.4594	105.44	106.946	96.539	130.636	92.2027	135.52	124.382	112.743	95.3066	87.1362	99.6885	123.333	144.421	70.5671	141.134	104.755	86.2233	68.7413	132.051	103.112	147.114
84.58	114.067	137.483	108.042	118.996	120.366	96.4021	145.653	125.843	83.8497	139.673	98.1822	96.7216	62.8987	212.249	80.9741	123.515	103.112	95.3066	62.5335	138.213	99.0951	137.117	75.1315	87.4557	127.486	131.366	180.389	125.295	144.557	133.877	101.651	155.695	166.604	132.599	180.252	150.583	144.421	115.299	111.145	107.631	75.6793	165.691	114.934	115.527	109.867	132.051	137.848	116.395	90.6052
97.6801	75.8162	69.4716	92.3853	109.867	92.9331	142.23	82.3891	122.009	100.236	91.8832	134.424	72.3928	84.2149	152.043	101.104	93.6634	126.984	118.996	76.0444	86.771	65.2722	90.7421	89.6466	121.689	66.4134	90.7421	76.364	166.787	102.929	110.917	102.245	114.204	110.735	122.42	208.095	130.773	126.436	86.7254	91.8376	116.029	115.482	88.0491	110.05	70.3845	84.7626	86.0407	142.595	111.511	109.867
81.8413	91.1073	102.61	74.3556	130.955	92.9331	129.129	560.611	114.204	60.2057	70.9322	118.586	89.5097	107.083	112.971	105.851	116.942	91.8832	99.8711	75.6793	121.872	104.801	93.3439	182.625	116.76	71.6625	121.461	100.419	148.985	107.129	160.259	177.148	138.943	134.424	152.591	138.03	168.612	109.822	145.151	106.398	219.141	123.104	104.025	79.2852	75.4967	83.302	111.328	180.617	123.104	176.281
93.1613	107.129	100.967	128.582	97.4976	179.521	86.0407	118.038	113.154	77.5051	63.629	122.967	106.581	82.5717	62.5335	118.266	80.3807	91.3355	68.9238	96.9498	119.133	94.5763	86.771	104.755	113.838	112.058	102.245	92.0202	105.303	134.242	149.35	181.53	164.367	172.218	136.57	127.851	135.839	153.686	110.963	109.502	111.693	130.59	136.57	102.245	97.1324	84.5344	84.7626	142.777	84.2149	97.9997
82.2065	74.9033	134.926	111.693	81.8413	94.0285	160.761	114.934	102.382	108.087	107.996	88.5512	92.7961	127.851	93.6177	102.747	172.766	84.9452	100.601	115.984	186.186	114.021	87.6839	100.921	74.7664	83.8497	119.681	102.61	115.847	132.051	197.323	184.269	224.847	169.845	209.556	164.413	132.599	180.024	159.483	103.112	121.826	110.917	115.482	127.304	78.6006	86.0407	71.1148	130.544	116.577	164.961
108.407	127.532	121.507	94.7589	79.1483	111.511	113.838	72.5754	64.5419	86.1776	84.3975	65.5005	104.618	136.98	122.557	88.4142	108.954	78.0528	108.042	120.366	166.239	135.839	122.739	58.1973	89.0989	117.855	89.8749	162.039	141.18	179.521	198.601	131.457	200.609	203.166	246.985	134.926	112.378	113.154	143.69	111.145	103.477	95.7174	76.364	108.224	81.6588	86.5884	92.0202	71.2974	71.48	97.315
96.7216	134.607	67.4632	77.2769	79.6504	131.868	142.367	70.8866	82.3891	87.8665	86.1776	90.9703	89.8292	117.171	63.9942	78.2354	77.3225	111.693	92.7505	118.722	110.187	98.1822	98.3648	131.138	132.188	129.129	117.49	121.461	142.777	139.537	209.145	184.771	227.905	166.421	160.761	168.202	136.98	107.311	139.856	122.237	127.304	127.897	171.671	97.4519	73.1232	65.6374	113.838	80.4264	83.6671	89.5097
81.3393	83.5302	64.2224	96.5847	108.954	104.436	100.373	108.954	62.5792	97.8627	92.2027	84.5344	83.4389	132.233	99.8711	117.855	127.441	99.8254	71.1148	180.024	75.6793	111.282	135.839	92.9331	90.5595	90.4226	120.776	128.993	110.78	189.655	173.862	213.71	177.331	171.488	142.595	154.417	109.502	129.449	142.595	125.158	120.229	122.785	77.8246	87.3187	77.642	121.507	115.116	106.216	87.3187	100.921
76.5922	98.73	560.611	75.6793	153.321	109.867	127.669	154.599	97.1324	182.625	85.1278	81.4762	106.216	89.2815	84.58	97.8171	118.951	84.2149	82.9368	132.599	65.0897	560.611	84.0323	142.96	73.8535	96.2195	98.2279	91.8832	203.348	177.331	219.187	168.065	186.825	186.596	133.831	134.196	147.661	126.984	106.763	118.038	125.295	148.437	167.699	92.2484	107.996	126.071	94.9414	74.4012	105.303	119.133
96.2195	107.129	72.3928	86.5884	111.145	88.186	97.8627	129.54	74.5838	215.9	78.0528	100.556	138.989	89.6466	172.447	81.6588	68.3761	113.702	82.2065	96.4021	91.2898	92.5679	64.2224	71.1148	145.333	139.673	92.7505	91.2898	102.062	125.843	138.441	163.454	185.318	159.118	130.955	142.412	95.124	92.5679	107.448	144.01	123.698	130.727	120.959	118.22	90.1944	92.0658	80.9285	90.9247	101.651	142.23
96.0369	112.423	83.8497	146.383	101.834	144.055	121.324	103.477	92.3853	117.49	121.142	82.9368	97.4519	124.063	128.399	115.847	89.6923	123.333	129.86	106.398	122.237	107.129	132.781	116.258	70.5671	88.7794	122.191	152.956	115.116	137.483	196.273	143.69	167.334	135.885	145.653	113.473	115.116	149.305	126.026	117.855	92.3853	81.2936	130.773	105.485	122.42	112.423	138.578	72.2103	114.934	120.959
70.9322	133.831	97.6801	61.2555	106.946	122.42	132.005	110.963	103.842	106.033	88.7794	92.3853	97.4519	119.498	118.951	76.364	148.939	133.466	84.5344	86.4058	105.485	73.1688	80.5633	68.1935	84.3975	92.5679	84.9452	87.6383	76.9117	118.905	144.192	132.188	118.951	115.664	152.408	106.763	97.2693	127.851	88.5512	129.084	151.678	86.2233	86.0407	118.038	92.0202	116.212	133.648	130.727	124.017	107.722
103.158	66.1851	63.8572	114.751	89.6466	115.299	94.3937	92.3853	78.0528	107.129	79.1483	112.56	70.9322	180.069	161.492	78.418	110.004	78.2354	98.9582	72.2103	132.37	111.693	154.554	64.2224	100.054	126.026	82.3434	129.86	104.938	117.307	101.104	126.163	115.482	132.918	151.678	108.954	117.49	128.217	124.565	104.025	130.042	238.403	105.485	119.498	77.2769	124.428	132.599	104.025	97.6801	120.776
104.938	114.021	116.212	102.792	88.3686	71.1148	104.025	118.038	123.835	106.216	83.6671	79.6504	149.168	127.121	113.519	115.664	87.2731	72.0277	91.655	139.308	73.9904	101.104	68.3761	115.299	103.34	117.125	125.66	135.337	94.2568	96.5847	108.224	134.972	132.918	136.433	81.111	171.534	88.0491	96.9042	92.5679	110.78	90.7421	90.7421	92.9331	92.2027	127.486	91.1073	114.067	72.9406	117.49	120.731
118.768	129.677	97.8627	84.58	70.065	73.6709	95.8543	132.051	139.263	89.6466	92.431	105.668	109.685	112.195	69.6542	74.3556	105.166	94.5763	59.6579	90.9247	68.0109	93.6634	96.7672	116.029	111.647	178.974	72.9406	66.9155	115.299	86.2233	85.4929	127.167	83.8041	83.4846	81.2936	118.586	145.881	119.316	94.9414	127.669	123.698	99.5059	106.033	84.58	97.6801	94.9414	119.133	110.598	101.879	80.9741
120.046	102.747	119.316	131.503	124.611	81.4762	85.8581	73.1232	195.862	105.485	67.2806	106.079	103.112	96.2195	108.909	138.395	153.686	87.8208	88.5512	116.942	85.8581	123.652	106.763	134.789	83.8497	112.926	94.1655	98.0453	126.391	103.523	110.369	91.7007	102.016	160.214	108.726	116.805	94.3937	76.9573	106.216	80.5633	71.48	137.848	71.2974	102.062	127.167	69.8367	107.494	74.7664	152.408	117.444
133.466	91.655	102.062	79.8786	106.946	99.5059	154.006	79.4678	96.4021	79.4678	96.4021	110.78	91.3355	107.494	120.731	560.611	84.3975	96.0369	104.618	132.051	92.5679	70.9322	100.784	85.3104	67.1437	84.3975	130.362	134.242	140.267	110.598	72.9862	119.498	147.114	80.5633	93.2982	118.038	107.494	126.939	94.7589	134.059	116.942	119.498	77.8246	129.129	109.091	127.851	64.9527	88.9163	98.593	100.738
65.0897	67.098	101.879	76.7748	107.129	67.1437	107.859	94.6219	71.6625	120.229	68.7413	87.8665	124.017	149.305	74.0361	106.353	64.405	132.279	108.042	95.3522	83.1194	78.0528	112.926	143.188	105.851	130.179	125.158	107.174	100.921	98.73	118.951	119.453	98.9582	104.755	93.846	132.599	94.4393	83.4846	160.579	118.586	99.2777	117.171	79.2852	89.8749	68.3761	122.557	84.9452	82.9825	87.6383	121.689
74.0361	63.6747	70.7496	114.204	85.1278	122.602	86.9536	154.417	140.769	85.995	112.423	96.0369	128.764	166.376	118.951	115.847	102.747	96.0369	117.307	91.3355	102.382	68.0566	112.241	99.8254	88.4142	90.7421	77.6877	105.896	78.0528	118.905	135.337	145.333	149.898	90.7878	129.129	105.166	82.7542	81.8413	96.0369	101.697	81.7044	117.81	123.652	91.7007	127.486	80.9741	113.473	142.777	81.5218	157.703
85.3104	62.0315	80.0156	84.2149	105.303	169.297	74.4012	62.214	75.8619	79.6504	104.025	113.336	108.589	80.0156	75.3141	118.038	121.324	161.857	84.9452	85.6299	119.727	88.2316	119.498	80.7915	74.4012	63.2639	108.909	132.599	87.8665	150.081	82.3891	129.312	78.2354	111.328	144.238	116.577	99.4603	103.842	90.24	82.0239	108.042	98.5474	107.129	111.1	116.029	90.7421	98.7756	144.466	114.751	66.9611
123.47	80.5633	88.3686	105.531	87.6839	74.7207	103.66	92.9331	67.6914	79.6504	69.8367	72.3928	154.234	109.685	117.307	125.478	142.093	93.846	72.2103	68.7413	87.4557	91.2898	94.9414	97.4976	71.6625	102.199	127.486	114.614	98.4105	114.386	94.1655	142.412	131.32	81.111	130.955	66.5503	138.213	128.217	79.3309	75.3141	106.216	101.469	115.664	141.317	107.676	80.5633	95.0784	129.86	86.5428	108.224
86.771	118.038	77.6877	138.076	77.0943	71.6625	91.8376	85.8581	73.6253	77.5051	98.0453	126.026	123.104	122.602	106.946	90.7421	134.059	114.432	72.0277	71.2974	91.1529	103.112	89.3271	64.9527	104.892	59.7949	167.654	155.284	102.564	80.1981	106.535	146.566	201.705	115.482	124.2	112.606	80.6089	113.154	86.9536	73.3057	102.564	76.4096	123.47	105.668	101.834	107.129	99.0951	88.4142	103.294	93.846
143.325	107.494	102.564	82.7542	91.4724	138.395	85.3104	108.042	152.271	113.108	78.1898	81.2936	108.817	88.5968	109.32	105.714	95.6718	123.333	95.4892	96.0369	108.909	98.1822	78.5549	113.884	112.378	93.2982	97.8627	76.4096	106.809	129.86	148.072	118.631	103.112	86.7254	100.967	77.4594	156.06	86.2233	101.149	93.2982	146.201	88.5968	123.88	155.695	83.9867	68.2392	91.8376	82.0239	77.6877	94.1655
82.2065	91.655	76.7291	86.2233	80.2438	67.6458	100.191	124.565	71.48	83.8041	96.7216	113.838	113.336	105.303	109.822	155.101	75.6336	74.7664	94.5763	108.589	93.6634	117.262	84.4431	148.392	63.8116	53.6784	111.511	123.515	132.599	97.0868	100.054	94.7589	105.303	101.149	134.607	92.2484	104.39	120.001	95.8543	69.6542	144.557	108.589	82.5717	123.287	122.602	134.972	100.419	104.755	103.523	76.4096
96.9498	79.5135	118.951	118.586	84.0323	96.1739	120.411	83.8497	63.8116	90.3769	72.3928	134.424	97.8627	91.655	103.888	110.963	127.167	82.7542	111.465	80.5633	135.702	103.842	107.311	88.7794	117.536	75.3141	93.6634	185.318	100.236	75.8619	98.0453	105.851	146.611	129.905	129.86	163.5	114.386	115.345	101.879	147.342	120.959	68.0109	90.1944	105.851	114.432	87.8665	95.6261	132.051	68.2392	183.675
104.573	92.0658	104.755	94.3937	57.8321	82.6173	89.6466	107.859	59.7949	88.962	146.383	115.664	80.5633	134.789	76.9573	129.084	102.564	73.1232	82.0239	119.133	106.581	84.0323	73.6709	100.008	109.822	115.299	81.111	116.212	141.18	96.3564	142.093	122.374	96.7672	87.0905	113.519	72.5754	89.4641	79.4678	79.5135	81.4762	120.046	103.477	78.8744	96.5847	88.5968	100.967	93.2982	82.3891	92.5679	125.113
97.4976	112.241	228.088	98.9126	129.129	88.0491	77.8702	108.772	142.412	57.2844	139.308	68.3761	81.8413	96.5847	128.582	79.4678	134.424	126.939	129.495	86.3602	68.0566	80.2438	69.4716	104.025	103.294	130.042	116.942	117.125	82.0239	86.2233	82.9368	130.042	69.4716	113.656	128.627	100.556	76.364	88.5512	123.104	120.594	104.938	83.6671	120.959	78.6006	144.238	104.207	100.054	117.125	80.5633	98.3648
93.4352	78.1898	140.358	114.751	130.773	85.0821	65.683	68.7413	106.718	78.1898	85.2647	110.598	103.477	121.142	105.805	109.457	106.946	91.4724	114.751	91.7007	87.1362	65.4548	79.4678	106.763	123.835	92.2484	125.524	114.98	110.598	75.8619	80.5633	115.116	86.771	117.171	154.234	90.0574	123.698	149.122	120.913	86.1776	109.457	117.125	53.4502	168.247	111.693	188.24	130.271	111.282	97.8627	84.0323
106.216	134.379	164.367	76.5465	103.112	100.601	105.851	79.4678	86.5428	93.846	90.3769	118.403	90.3769	117.125	112.926	92.0202	124.063	93.2982	159.118	84.0323	68.3761	91.655	93.5264	81.8413	90.24	104.618	75.4967	97.4519	122.055	132.233	132.233	97.0868	58.0147	120.046	130.408	91.1529	86.9079	88.5968	104.253	93.709	109.091	98.9582	71.6169	121.461	63.8116	105.12	99.1408	95.3066	82.2522	115.664
82.9368	115.664	560.611	89.3271	83.1194	103.979	86.771	118.403	193.489	78.7375	114.021	122.967	82.5717	140.906	141.682	84.2149	98.9582	98.8213	80.3807	82.5717	78.5549	106.033	62.5792	81.2936	92.5679	82.3891	120.776	64.0398	105.485	79.833	110.369	96.9498	74.4012	89.6466	64.5419	112.926	123.104	226.947	83.6671	85.1278	119.133	95.4892	132.599	109.867	87.3187	128.764	82.0239	101.104	138.943	129.495
132.233	152.043	149.122	83.1194	97.9084	56.3715	106.353	115.892	124.611	80.3807	72.2103	122.009	97.6801	92.2027	105.622	74.3556	118.403	79.4678	73.6709	114.98	169.343	509.352	75.3141	63.1269	96.4021	77.4594	100.556	58.745	367.579	123.652	74.0361	68.5587	88.9163	71.0691	79.6504	92.9331	94.9414	140.586	102.747	133.146	81.8413	135.702	108.224	97.315	105.485	124.063	94.9414	111.328	117.855	262.276
129.997	89.3271	97.315	122.922	202.618	109.32	116.395	76.9117	82.2065	120.594	116.623	76.227	70.704	119.681	67.6458	83.3476	92.0658	86.5884	110.415	124.063	72.7124	88.0491	109.867	98.73	106.216	71.6625	83.0738	66.9155	72.3928	71.2974	141.134	103.842	108.224	126.071	98.9126	107.996	99.8254	78.418	95.3066	106.398	49.6617	135.839	97.2693	90.7878	70.9322	104.253	106.763	101.286	104.618	91.7919
88.5968	111.647	83.1194	129.677	110.369	125.615	142.23	99.8711	99.6885	123.652	119.681	99.1408	134.789	103.112	100.054	56.7366	77.8246	139.308	71.1148	77.8246	101.834	154.052	105.851	78.1898	76.0444	124.063	100.556	71.7995	139.491	118.403	80.0156	65.0897	73.8535	92.3853	109.685	70.9322	116.395	100.601	93.2982	102.382	88.4142	186.277	75.4967	104.892	145.653	84.3518	126.208	99.8711	84.2605	74.3556
67.4632	72.5754	96.4021	122.237	91.4724	94.2111	117.992	106.398	141.864	77.4594	73.3057	62.99	117.49	75.4967	129.86	82.5717	88.3686	95.3066	80.0156	130.544	100.784	72.9406	92.5679	47.6533	73.3057	120.959	68.7413	68.5587	76.7748	83.8497	76.9573	112.195	84.717	77.1399	92.2027	108.772	94.7589	100.601	122.557	92.2027	85.2647	117.125	120.457	118.768	116.76	86.9536	131.092	121.826	110.232	85.2647
146.064	136.022	112.058	100.008	114.386	71.48	69.1064	111.328	115.664	76.0444	108.407	102.382	125.66	82.2065	142.595	142.367	124.017	93.846	68.7413	120.001	136.798	74.0361	83.1194	94.0742	138.03	79.5135	133.877	114.614	132.416	72.5754	127.486	100.373	82.9368	98.2279	109.867	131.686	85.2647	83.4846	86.1776	110.598	74.173	103.66	80.2438	130.225	73.9904	83.8497	61.3011	95.4892	156.79	121.507
105.851	110.917	108.589	95.3066	138.989	116.623	79.1027	85.6755	121.644	107.676	95.4892	99.8711	75.6336	72.3928	101.834	107.859	79.3309	101.149	99.1408	91.4724	128.399	112.56	119.453	94.2111	75.6336	76.5465	94.9414	59.2928	121.461	100.921	136.387	74.0361	77.642	84.3975	105.166	119.498	70.2019	87.6383	87.0905	108.954	75.3141	77.8246	100.419	94.3481	95.8543	141.317	104.39	108.042	141.864	62.3966
101.332	122.739	140.586	108.042	137.483	132.233	106.398	88.4142	135.839	90.3769	116.76	73.1232	93.2526	78.6006	135.885	85.8581	99.0951	108.224	108.27	121.142	70.3845	65.8656	108.178	114.386	106.398	117.81	123.652	114.432	122.557	88.7794	88.5512	118.586	120.229	102.792	132.188	75.8619	118.586	96.5847	83.1194	132.553	102.016	105.485	84.7626	66.2308	124.382	127.486	103.112	142.047	87.6383	48.5662
113.656	104.573	124.93	145.105	102.062	98.593	147.524	77.4594	156.927	116.76	76.4096	114.98	116.029	90.0574	202.435	88.0034	92.5679	95.3066	123.47	113.656	77.5051	76.0444	92.5223	74.4012	116.212	139.126	83.6671	74.2186	90.24	127.121	87.6839	123.515	101.469	79.6504	144.603	72.758	108.726	99.4603	78.5549	76.0444	98.9126	117.901	87.8665	68.1935	89.4641	68.9238	94.7589	97.6801	90.9247	101.879
107.676	126.254	134.424	139.126	149.305	162.268	102.975	92.6136	77.0943	103.477	202.435	127.304	113.108	158.753	124.976	157.11	87.1362	153.139	72.2103	96.3564	135.52	82.3434	132.051	130.408	117.353	94.3481	94.7589	79.1027	77.0943	82.5717	96.9498	93.07	117.673	66.5503	121.644	106.718	72.4385	132.781	86.2233	120.913	104.207	73.8535	94.8045	83.8497	79.4678	76.5465	104.025	103.294	83.302	88.5968
140.404	133.694	146.064	140.769	143.69	166.056	154.782	95.8543	96.3564	131.686	92.431	155.193	86.9536	92.3853	104.938	109.502	118.357	105.668	86.4058	116.76	93.2982	129.129	69.4716	119.361	113.702	85.6755	82.4347	136.068	76.9573	115.527	85.8581	95.9913	98.4105	81.8413	110.369	91.5181	110.552	70.2019	138.213	84.9452	112.378	107.676	114.021	118.951	86.0407	56.3715	113.656	86.0407	116.76	119.818
108.224	135.337	162.359	144.192	154.599	111.145	161.355	90.3769	113.291	164.413	180.389	81.6588	81.8413	130.408	94.5763	76.227	76.1814	94.9414	78.2354	128.719	141.682	59.9774	79.6504	94.8958	72.5298	98.4105	160.259	99.5059	81.7044	99.3234	89.2815	103.523	92.3853	122.602	127.669	74.0361	160.579	99.6429	88.5512	121.324	79.1483	128.764	107.129	128.217	84.58	129.312	91.655	86.3602	125.66	95.6718
113.291	138.761	129.312	149.533	112.378	128.993	130.818	127.304	96.7216	136.387	118.996	560.611	116.76	116.76	106.763	132.188	90.6052	119.133	89.8292	73.3057	66.5959	107.311	67.3263	89.0989	62.9444	137.483	118.951	112.195	74.4012	121.918	96.0369	88.7337	111.328	120.548	96.5847	89.6466	95.4892	131.868	71.6625	136.935	84.2149	106.216	89.8292	87.1362	79.4678	81.2936	89.8292	100.008	91.8832	92.9331
124.748	148.209	187.829	217.681	176.737	177.285	169.16	128.399	117.673	132.964	93.2982	117.307	133.831	83.1194	99.6885	94.3937	116.212	65.0897	86.5884	112.241	129.495	123.287	105.851	117.855	139.537	105.851	101.651	94.2111	136.068	124.565	106.398	111.328	109.502	115.299	154.417	141.727	188.742	109.274	77.642	81.2936	83.7128	117.171	124.793	87.8665	94.9414	129.677	115.847	123.47	69.5172	101.104
92.7048	120.411	149.35	114.432	174.774	167.289	146.977	136.615	108.178	135.52	101.332	94.7589	107.494	64.1768	114.751	154.006	87.2731	89.6923	108.407	96.9042	105.485	159.666	90.9247	66.9611	105.303	100.921	106.763	59.3384	82.5717	74.4012	128.764	81.4762	86.5428	112.013	92.9787	102.427	88.0034	112.195	169.48	89.6466	127.486	114.888	96.7672	127.806	115.299	115.801	97.8171	96.0369	76.7748	560.611
212.614	121.689	198.053	137.711	155.467	154.28	127.349	96.2195	162.815	106.033	129.129	94.9414	134.105	135.474	83.2563	148.026	127.304	84.2149	138.578	164.413	109.32	122.967	132.735	90.0118	145.333	78.9657	93.846	75.1315	120.092	94.7132	74.4012	104.253	102.427	76.7291	103.294	71.8451	113.656	118.175	92.3853	105.668	74.0361	55.6412	80.9741	66.3677	127.349	130.453	88.0034	159.164	96.0369	138.761
112.423	106.216	106.535	111.145	127.851	116.44	109	191.891	124.428	112.971	82.5717	87.1362	117.307	122.602	114.432	81.6588	127.806	94.3937	69.289	123.104	110.963	104.573	100.967	124.565	76.364	108.452	97.1324	96.4021	97.1324	155.512	117.855	92.0658	82.526	112.241	98.73	105.668	128.034	98.7756	123.835	71.1148	88.0491	117.673	81.6588	116.942	83.6671	130.59	79.696	143.645	114.249	143.142
107.996	96.9042	120.229	126.573	111.511	97.2693	98.2279	102.199	105.12	120.411	144.968	92.0658	79.4678	83.4846	105.531	88.4142	107.083	73.9904	114.432	140.084	66.3677	109.137	86.9079	105.485	156.06	110.415	67.4632	117.855	94.4393	74.2186	89.2815	141.499	94.0285	101.149	102.975	135.839	98.7756	158.981	85.4929	81.6588	93.2526	95.5348	123.287	140.404	141.864	64.0398	70.7953	113.473	77.3225	120.411
95.6718	156.06	108.589	100.236	146.383	95.4892	109.457	151.313	148.209	103.66	140.906	80.3807	100.236	78.1898	79.3309	119.635	126.939	64.0398	84.0323	104.253	135.292	94.3937	89.4641	99.5059	86.1776	93.846	119.681	81.6588	117.125	93.4808	78.0072	123.835	97.1324	76.4096	91.8376	146.383	113.656	86.0407	108.407	100.008	105.166	85.2647	114.021	142.412	135.337	113.656	85.2647	82.2065	129.677	134.424
84.2149	102.975	94.0285	85.9037	106.398	94.5763	91.2898	145.881	136.615	106.763	108.954	107.266	99.6429	64.2224	136.935	69.289	75.4967	72.2559	111.145	99.6885	72.3928	112.789	108.178	84.3975	125.113	104.253	101.651	132.599	159.849	86.2233	90.7421	120.046	88.7337	89.6466	86.2233	83.6671	68.3761	76.5465	110.963	67.8284	98.9126	139.308	136.204	90.4226	87.4557	148.209	95.4435	107.539	107.266	94.5763
125.524	141.499	119.316	88.962	98.0453	131.503	62.3966	102.427	112.606	127.851	80.0156	114.934	74.2186	89.3271	55.8237	104.025	132.416	82.5717	92.9331	116.942	102.975	120.046	127.851	59.1102	129.86	88.4142	114.386	93.1156	84.9452	149.305	113.473	75.4967	92.6136	98.2279	126.208	86.1776	75.6793	92.0202	113.108	92.7961	62.9444	106.9	114.432	125.706	137.072	155.832	77.3225	118.54	90.4226	83.6671
101.469	124.748	135.885	90.24	82.2065	110.78	100.921	84.3975	116.258	68.7413	149.67	107.631	72.2103	92.3853	129.677	132.188	92.0202	124.2	102.747	74.3556	103.888	68.0109	73.4883	132.599	138.578	127.714	117.49	122.922	114.934	153.686	105.668	123.47	86.771	70.3388	174.09	88.9163	148.255	145.151	109.867	124.611	98.593	155.877	78.5549	72.9406	129.677	91.4724	94.2111	145.151	81.4762	68.513
47.6989	119.864	143.325	127.304	102.245	136.387	114.386	102.747	121.644	146.977	104.39	106.398	88.9163	104.938	98.2279	109.685	81.2936	92.0658	70.4301	78.5549	91.1073	85.6755	84.0323	114.386	88.2316	111.693	104.573	85.8581	65.3179	110.415	70.0193	137.254	89.3271	114.569	94.0285	110.187	93.2526	128.582	110.232	92.2484	145.47	90.9703	84.7626	88.186	100.784	112.013	63.3095	98.4105	56.0063	71.8451
100.556	120.913	93.1156	136.615	65.1353	91.1073	112.606	132.416	137.3	115.436	90.9247	117.81	94.2111	85.8125	46.4209	74.7664	118.22	126.939	79.3309	106.763	124.063	107.859	71.2974	77.0943	138.943	116.395	83.1194	69.6542	128.901	110.598	59.7949	147.114	91.655	100.054	122.602	70.7496	102.747	93.1156	101.469	158.251	139.491	199.103	70.0193	91.1073	157.155	112.013	80.7002	100.236	97.1324	90.3769
81.6588	114.569	135.474	139.856	117.855	76.4096	109.502	91.8376	78.418	107.494	116.212	59.4753	106.718	131.503	62.5335	67.4632	124.976	94.0285	125.478	64.9527	120.366	129.175	81.3393	207.684	111.465	110.78	78.9201	62.7161	137.3	97.2693	82.8912	107.129	126.026	91.1073	88.2316	75.2685	139.902	115.527	87.5013	77.0943	131.32	165.463	560.611	91.2898	88.9163	81.111	96.5847	74.0361	120.594	91.8376
87.8665	119.27	114.432	81.6588	174.044	70.5671	106.079	101.879	112.013	105.12	131.503	132.918	84.717	71.8908	92.6136	105.12	115.116	141.317	134.926	69.8367	64.9527	75.1315	92.0202	134.242	137.665	183.721	95.4892	138.213	179.887	102.016	165.189	128.764	149.624	98.0453	96.9042	140.952	116.212	112.971	120.411	142.093	182.58	115.253	87.4557	118.905	109.867	150.583	118.038	96.4021	117.718	201.34
100.236	136.387	99.1408	70.2019	122.42	96.7216	122.237	156.973	81.6588	64.9071	98.73	114.934	104.253	123.698	97.1324	91.8376	66.9611	75.2685	55.8694	67.2806	77.0943	82.5717	90.0574	97.8627	104.755	75.9988	104.025	86.9079	106.946	145.333	141.864	94.7589	88.7794	114.204	167.334	106.946	84.58	105.348	131.092	66.5959	83.7128	94.2111	122.237	124.565	111.328	112.058	96.5847	97.1324	52.5373	87.1362
112.378	83.8497	95.8543	121.644	105.851	85.0821	71.7082	73.1232	111.282	85.3104	108.589	131.275	82.3891	90.9703	94.0285	102.062	80.5633	121.872	113.108	101.651	100.784	92.9787	108.589	122.739	119.727	95.8087	128.764	134.972	109.639	99.3234	131.32	93.4808	92.9787	91.2898	99.6885	115.664	106.763	112.013	122.191	109.274	104.938	112.058	85.6755	94.7589	136.204	102.564	66.3677	81.6588	126.208	171.351
88.5968	112.423	69.289	85.8581	69.6998	118.768	72.758	115.847	84.7626	89.2815	59.2928	119.316	87.6383	168.43	75.4967	126.071	86.9079	70.065	104.573	128.764	74.2186	73.7166	68.5587	132.051	75.3141	97.8627	123.15	92.9787	127.851	125.478	103.842	97.4976	91.2898	84.7626	64.2224	76.5922	138.578	99.0951	95.4892	73.8535	113.473	126.756	133.466	162.405	82.2065	88.9163	90.7878	115.664	95.124	77.8246
144.74	94.3937	126.573	82.5717	132.416	105.851	99.8254	76.5922	125.158	118.083	133.329	96.0369	93.2982	79.833	69.6542	88.4142	115.482	90.9703	94.3937	78.2354	102.564	128.445	100.373	109.137	114.614	132.416	127.669	93.846	77.3225	136.068	108.042	120.411	97.6801	106.033	138.624	94.0285	99.1408	73.1232	114.934	96.4021	88.5512	124.382	139.126	123.515	132.051	116.577	64.405	100.556	86.0407	96.9498
136.068	98.73	115.664	87.3187	70.8866	159.529	78.9201	70.5671	57.6495	75.2685	56.3715	112.378	110.552	118.586	156.425	102.199	133.101	58.5624	95.8087	72.9406	93.2982	102.427	249.678	107.083	84.7626	110.05	145.47	91.2898	177.148	122.967	142.184	137.117	71.48	89.4641	95.3066	70.3845	75.6793	77.3225	121.142	93.4808	96.4021	101.879	73.9904	125.478	98.593	82.3891	78.3723	123.15	86.2233	67.8284
82.5717	93.4808	72.3472	145.151	116.395	114.067	66.0026	125.067	79.4678	122.602	116.76	73.6709	117.49	99.3234	138.578	99.3234	63.8572	113.519	82.3891	115.116	105.805	106.033	93.9829	93.2982	76.4096	135.839	86.7254	119.681	61.6663	94.0285	128.262	123.333	81.6588	136.204	129.312	127.167	77.3225	73.6709	86.1776	93.3439	73.3057	110.369	132.781	111.647	99.8711	94.0285	90.7878	77.1399	156.197	142.412
95.4435	91.4724	76.9573	98.593	148.802	100.921	127.304	62.8987	110.963	54.5457	149.852	115.299	126.026	129.312	84.2149	63.4921	77.0943	163.135	66.5503	100.556	105.485	108.361	80.9285	119.453	68.0109	70.7496	76.9573	130.225	106.033	91.2898	142.777	94.3937	88.4142	167.882	70.2019	105.303	114.021	142.412	137.3	68.7869	116.212	96.5847	97.6801	153.686	90.4226	92.0202	126.573	78.5549	93.1156	82.0239
183.493	125.113	99.5059	74.7664	115.664	99.4603	95.124	78.9657	80.0612	101.149	157.338	90.3769	133.831	55.276	104.983	111.145	132.416	66.1851	128.171	96.9498	90.5595	89.8749	130.818	83.6671	106.398	101.651	121.461	137.893	135.52	125.478	165.508	86.3602	98.2279	119.864	83.1194	96.7672	92.3853	86.4058	100.191	79.1483	101.104	105.851	115.664	68.7413	90.9247	121.324	93.709	125.66	115.482	78.7831
57.8321	212.249	87.8208	98.73	117.855	124.748	87.5013	91.1073	82.9368	112.378	94.7589	105.805	79.1483	87.1362	79.1027	158.753	99.8711	119.864	111.282	69.1064	61.8489	72.3928	112.743	131.138	98.73	124.748	127.897	108.726	116.395	80.3807	96.7672	125.889	91.4268	125.158	66.3677	95.6261	67.098	101.514	105.668	123.333	80.5633	106.763	78.5549	75.4967	73.8535	109.639	94.8958	83.302	103.66	139.673
98.593	140.952	160.031	74.5838	136.022	117.125	116.075	115.482	117.49	133.329	92.6136	157.155	141.317	88.186	126.436	116.988	116.212	102.199	83.8954	80.1981	152.774	82.3891	75.6793	131.32	60.3882	116.577	82.3891	106.398	100.601	116.075	140.449	142.96	141.317	118.951	104.253	107.494	82.0239	114.021	59.4753	89.8749	136.935	114.98	109.502	83.8041	135.885	104.938	144.192	118.951	124.793	108.772
161.674	81.2936	76.9117	105.896	109.867	103.888	124.428	66.9611	98.2279	110.917	103.979	103.66	136.935	129.495	73.6709	148.574	81.4762	82.0239	102.61	111.328	119.864	60.0687	68.7869	69.8367	52.7655	103.66	83.302	110.735	104.39	107.494	175.185	82.7999	86.9536	72.758	134.789	112.423	86.771	69.1064	62.5335	90.3769	102.929	123.835	106.216	83.2563	91.7007	125.66	55.276	130.727	135.885	149.852
136.433	123.333	77.2769	116.76	131.138	126.619	106.398	66.5503	69.4716	96.9042	101.104	109.867	88.5512	90.5595	73.6709	98.0453	53.1307	80.9741	84.7626	94.4393	84.0779	100.556	81.3393	99.4603	77.1399	69.8367	110.598	150.4	111.328	145.516	153.869	112.378	126.026	78.9657	124.748	124.748	117.673	97.4976	101.104	117.262	57.9691	72.3928	76.5465	78.1898	149.898	74.949	139.354	146.931	90.4226	77.1399
81.6588	71.0691	90.3769	91.3355	110.232	84.9452	84.7626	95.8543	149.122	116.258	78.9657	240.96	140.952	121.142	94.2111	96.7672	110.963	103.477	86.2233	102.382	113.291	133.831	90.9247	89.3271	111.647	72.3928	94.7589	92.7505	82.1609	120.548	106.033	113.656	99.1408	84.7626	129.495	95.8543	123.333	123.88	110.735	89.4641	97.8627	134.424	110.004	75.1315	128.399	149.715	141.134	87.5013	95.6718	117.673
Background gated:
113.627	113.536	113.444	113.351	113.253	113.15	113.045	112.938	112.831	112.722	112.613	112.503	112.392	112.28	112.168	112.055	111.941	111.827	111.711	111.596	111.479	111.362	111.245	111.122	110.998	110.873	110.745	110.618	110.489	110.361	110.232	110.102	109.973	109.842	109.711	109.58	109.448	109.316	109.183	109.05	108.916	108.781	108.642	108.503	108.363	108.223	108.082	107.939	107.796	107.653
113.589	113.497	113.405	113.311	113.213	113.109	113.004	112.897	112.788	112.679	112.569	112.459	112.347	112.235	112.123	112.009	111.895	111.779	111.663	111.547	111.43	111.312	111.194	111.07	110.945	110.82	110.692	110.564	110.435	110.306	110.176	110.046	109.916	109.785	109.654	109.522	109.39	109.257	109.123	108.99	108.855	108.72	108.58	108.441	108.301	108.16	108.019	107.876	107.733	107.589
113.55	113.457	113.364	113.27	113.171	113.067	112.961	112.853	112.745	112.635	112.525	112.413	112.301	112.189	112.075	111.961	111.846	111.73	111.613	111.496	111.378	111.26	111.141	111.017	110.892	110.766	110.637	110.508	110.379	110.249	110.119	109.988	109.858	109.726	109.594	109.462	109.329	109.196	109.062	108.928	108.793	108.657	108.517	108.378	108.237	108.096	107.954	107.811	107.667	107.524
113.509	113.416	113.322	113.227	113.128	113.023	112.916	112.808	112.699	112.589	112.478	112.366	112.254	112.14	112.026	111.912	111.796	111.679	111.562	111.444	111.326	111.206	111.087	110.962	110.836	110.71	110.58	110.451	110.321	110.191	110.06	109.929	109.798	109.665	109.533	109.4	109.267	109.133	108.999	108.864	108.729	108.593	108.452	108.313	108.172	108.03	107.888	107.744	107.6	107.456
113.467	113.373	113.279	113.183	113.083	112.978	112.871	112.762	112.653	112.542	112.43	112.318	112.205	112.091	111.976	111.861	111.745	111.627	111.509	111.391	111.272	111.152	111.031	110.906	110.78	110.652	110.522	110.392	110.262	110.131	110	109.869	109.737	109.604	109.471	109.338	109.204	109.07	108.935	108.8	108.664	108.527	108.387	108.247	108.105	107.963	107.82	107.676	107.532	107.388
113.423	113.329	113.234	113.138	113.037	112.931	112.824	112.715	112.605	112.493	112.381	112.268	112.155	112.04	111.925	111.809	111.692	111.574	111.455	111.336	111.216	111.096	110.975	110.849	110.722	110.594	110.463	110.333	110.202	110.07	109.939	109.807	109.674	109.541	109.408	109.274	109.14	109.005	108.87	108.734	108.598	108.461	108.32	108.179	108.038	107.895	107.752	107.608	107.464	107.319
113.378	113.283	113.187	113.091	112.99	112.883	112.775	112.666	112.555	112.443	112.33	112.217	112.103	111.988	111.872	111.755	111.637	111.519	111.4	111.28	111.159	111.038	110.916	110.79	110.662	110.534	110.402	110.272	110.14	110.008	109.876	109.743	109.61	109.477	109.343	109.209	109.074	108.939	108.803	108.667	108.53	108.393	108.251	108.111	107.968	107.826	107.682	107.538	107.393	107.248
113.33	113.235	113.139	113.041	112.94	112.832	112.724	112.614	112.503	112.39	112.277	112.163	112.048	111.933	111.816	111.699	111.58	111.461	111.341	111.221	111.099	110.978	110.855	110.728	110.6	110.471	110.339	110.208	110.076	109.943	109.81	109.677	109.544	109.41	109.275	109.14	109.005	108.869	108.733	108.597	108.46	108.322	108.18	108.039	107.897	107.754	107.61	107.465	107.32	107.175
113.281	113.185	113.088	112.99	112.888	112.78	112.672	112.561	112.449	112.336	112.222	112.108	111.992	111.876	111.759	111.641	111.522	111.402	111.282	111.16	111.039	110.916	110.793	110.665	110.536	110.407	110.274	110.142	110.01	109.877	109.744	109.61	109.476	109.341	109.207	109.071	108.936	108.8	108.663	108.526	108.389	108.251	108.108	107.967	107.824	107.681	107.537	107.392	107.247	107.102
113.23	113.134	113.036	112.938	112.835	112.727	112.617	112.506	112.394	112.28	112.166	112.05	111.935	111.818	111.7	111.581	111.462	111.341	111.22	111.098	110.976	110.852	110.729	110.6	110.471	110.341	110.208	110.075	109.942	109.809	109.675	109.541	109.406	109.271	109.136	109	108.864	108.728	108.59	108.453	108.316	108.177	108.035	107.893	107.75	107.606	107.462	107.317	107.171	107.026
113.179	113.082	112.983	112.884	112.781	112.672	112.562	112.451	112.338	112.224	112.109	111.993	111.877	111.759	111.641	111.522	111.402	111.281	111.159	111.036	110.913	110.789	110.665	110.535	110.406	110.275	110.142	110.008	109.875	109.741	109.607	109.472	109.337	109.202	109.066	108.93	108.793	108.656	108.519	108.381	108.243	108.104	107.961	107.819	107.676	107.532	107.387	107.242	107.096	106.951
113.126	113.028	112.929	112.83	112.726	112.617	112.506	112.394	112.281	112.166	112.051	111.934	111.818	111.7	111.581	111.461	111.34	111.218	111.096	110.973	110.849	110.724	110.599	110.469	110.339	110.208	110.074	109.94	109.806	109.672	109.537	109.402	109.267	109.131	108.994	108.858	108.721	108.583	108.446	108.308	108.169	108.03	107.887	107.745	107.601	107.457	107.312	107.166	107.02	106.875
113.069	112.971	112.872	112.772	112.667	112.558	112.447	112.334	112.221	112.105	111.99	111.873	111.755	111.637	111.517	111.397	111.275	111.153	111.03	110.906	110.782	110.657	110.531	110.401	110.27	110.138	110.004	109.87	109.735	109.6	109.465	109.33	109.194	109.057	108.921	108.784	108.647	108.509	108.371	108.232	108.094	107.954	107.811	107.668	107.524	107.38	107.235	107.089	106.943	106.797
113.018	112.919	112.819	112.718	112.613	112.503	112.392	112.278	112.164	112.048	111.932	111.814	111.696	111.577	111.457	111.336	111.214	111.091	110.967	110.842	110.717	110.591	110.465	110.334	110.202	110.07	109.935	109.8	109.665	109.53	109.394	109.258	109.122	108.985	108.848	108.71	108.573	108.434	108.296	108.157	108.018	107.878	107.735	107.592	107.448	107.303	107.158	107.011	106.865	106.719
112.967	112.868	112.767	112.665	112.56	112.449	112.337	112.223	112.108	111.992	111.875	111.757	111.638	111.518	111.397	111.275	111.153	111.029	110.905	110.779	110.653	110.527	110.4	110.268	110.136	110.003	109.868	109.732	109.597	109.461	109.325	109.188	109.051	108.914	108.776	108.638	108.5	108.361	108.222	108.083	107.944	107.804	107.66	107.517	107.372	107.227	107.082	106.935	106.789	106.643
112.916	112.816	112.714	112.612	112.506	112.395	112.282	112.168	112.052	111.935	111.818	111.699	111.579	111.459	111.337	111.215	111.092	110.967	110.842	110.716	110.589	110.462	110.334	110.202	110.069	109.936	109.8	109.664	109.528	109.392	109.255	109.118	108.981	108.843	108.705	108.566	108.428	108.288	108.149	108.009	107.87	107.729	107.585	107.442	107.297	107.151	107.006	106.859	106.712	106.566
112.864	112.763	112.661	112.558	112.451	112.34	112.227	112.112	111.996	111.878	111.76	111.64	111.52	111.399	111.277	111.154	111.03	110.905	110.779	110.653	110.525	110.397	110.269	110.136	110.003	109.869	109.732	109.596	109.459	109.322	109.185	109.048	108.91	108.771	108.633	108.494	108.355	108.215	108.075	107.935	107.795	107.654	107.51	107.366	107.221	107.076	106.93	106.783	106.636	106.489
112.813	112.711	112.609	112.505	112.398	112.285	112.172	112.056	111.94	111.822	111.703	111.583	111.462	111.34	111.218	111.094	110.969	110.844	110.717	110.59	110.462	110.333	110.204	110.071	109.937	109.802	109.665	109.528	109.391	109.253	109.116	108.978	108.839	108.7	108.561	108.422	108.283	108.143	108.002	107.862	107.722	107.58	107.436	107.292	107.146	107	106.854	106.707	106.56	106.413
112.761	112.659	112.556	112.452	112.344	112.231	112.117	112.001	111.884	111.765	111.646	111.525	111.404	111.281	111.158	111.034	110.908	110.782	110.655	110.527	110.398	110.269	110.139	110.005	109.87	109.735	109.598	109.46	109.323	109.185	109.046	108.908	108.769	108.63	108.49	108.351	108.21	108.07	107.929	107.789	107.648	107.506	107.361	107.217	107.071	106.925	106.779	106.631	106.484	106.337
112.71	112.607	112.503	112.398	112.289	112.176	112.062	111.945	111.827	111.708	111.588	111.467	111.345	111.222	111.098	110.973	110.847	110.72	110.592	110.464	110.334	110.204	110.074	109.939	109.804	109.668	109.53	109.392	109.254	109.115	108.977	108.838	108.698	108.558	108.418	108.278	108.138	107.997	107.856	107.715	107.573	107.431	107.286	107.142	106.996	106.849	106.702	106.555	106.407	106.26
112.658	112.554	112.45	112.344	112.235	112.121	112.006	111.889	111.771	111.651	111.531	111.409	111.286	111.163	111.038	110.912	110.786	110.658	110.53	110.4	110.27	110.14	110.008	109.873	109.737	109.601	109.462	109.324	109.185	109.046	108.907	108.767	108.628	108.487	108.347	108.206	108.065	107.924	107.782	107.641	107.499	107.357	107.211	107.066	106.92	106.774	106.627	106.479	106.331	106.183
112.605	112.501	112.396	112.29	112.18	112.066	111.95	111.832	111.714	111.594	111.472	111.35	111.227	111.103	110.977	110.851	110.724	110.596	110.466	110.336	110.206	110.074	109.942	109.807	109.67	109.533	109.394	109.255	109.116	108.976	108.837	108.697	108.556	108.416	108.275	108.134	107.992	107.851	107.709	107.567	107.425	107.282	107.136	106.991	106.845	106.698	106.55	106.402	106.254	106.107
112.552	112.448	112.342	112.236	112.125	112.01	111.894	111.776	111.657	111.536	111.415	111.291	111.168	111.043	110.917	110.79	110.662	110.534	110.404	110.273	110.142	110.01	109.877	109.741	109.604	109.466	109.326	109.187	109.047	108.907	108.767	108.627	108.486	108.344	108.203	108.062	107.92	107.778	107.635	107.493	107.351	107.208	107.062	106.916	106.769	106.622	106.475	106.326	106.178	106.03
112.5	112.395	112.289	112.181	112.07	111.955	111.838	111.72	111.6	111.479	111.357	111.233	111.109	110.983	110.857	110.729	110.601	110.471	110.341	110.209	110.077	109.945	109.811	109.675	109.537	109.399	109.259	109.119	108.978	108.838	108.697	108.556	108.415	108.273	108.132	107.99	107.847	107.705	107.562	107.419	107.277	107.133	106.987	106.841	106.694	106.546	106.399	106.25	106.101	105.953
112.447	112.342	112.235	112.127	112.015	111.899	111.782	111.663	111.543	111.421	111.298	111.174	111.049	110.923	110.796	110.668	110.539	110.409	110.278	110.146	110.013	109.88	109.746	109.608	109.47	109.331	109.191	109.05	108.91	108.769	108.628	108.486	108.345	108.202	108.06	107.918	107.775	107.632	107.489	107.346	107.203	107.059	106.912	106.766	106.619	106.471	106.323	106.174	106.025	105.877
112.395	112.289	112.181	112.072	111.96	111.844	111.726	111.607	111.486	111.364	111.24	111.116	110.99	110.864	110.736	110.607	110.478	110.347	110.215	110.082	109.949	109.815	109.681	109.543	109.404	109.264	109.123	108.982	108.841	108.7	108.558	108.416	108.274	108.131	107.989	107.846	107.703	107.56	107.416	107.272	107.129	106.985	106.838	106.692	106.544	106.396	106.248	106.099	105.95	105.802
112.342	112.235	112.127	112.018	111.905	111.788	111.67	111.55	111.429	111.306	111.182	111.057	110.931	110.804	110.676	110.546	110.416	110.285	110.152	110.019	109.885	109.751	109.615	109.477	109.337	109.197	109.056	108.915	108.773	108.631	108.489	108.347	108.204	108.061	107.918	107.775	107.631	107.487	107.343	107.199	107.056	106.911	106.764	106.618	106.47	106.321	106.173	106.024	105.875	105.726
112.289	112.182	112.073	111.963	111.85	111.733	111.614	111.494	111.372	111.249	111.124	110.998	110.872	110.744	110.615	110.485	110.354	110.222	110.089	109.956	109.821	109.686	109.55	109.411	109.271	109.131	108.989	108.847	108.704	108.562	108.42	108.277	108.134	107.99	107.847	107.703	107.559	107.415	107.271	107.126	106.982	106.838	106.69	106.543	106.395	106.247	106.098	105.949	105.799	105.651
112.236	112.129	112.019	111.909	111.795	111.677	111.558	111.437	111.315	111.191	111.066	110.94	110.813	110.684	110.555	110.424	110.293	110.16	110.027	109.892	109.757	109.621	109.485	109.345	109.205	109.064	108.921	108.779	108.636	108.493	108.35	108.207	108.064	107.919	107.776	107.632	107.487	107.343	107.198	107.054	106.909	106.764	106.616	106.469	106.321	106.172	106.023	105.874	105.724	105.575
112.183	112.075	111.965	111.854	111.74	111.621	111.502	111.38	111.258	111.133	111.008	110.881	110.753	110.624	110.494	110.363	110.231	110.098	109.963	109.828	109.693	109.556	109.419	109.279	109.138	108.996	108.853	108.71	108.567	108.424	108.281	108.137	107.993	107.848	107.704	107.56	107.415	107.27	107.125	106.98	106.835	106.69	106.542	106.395	106.246	106.097	105.948	105.798	105.649	105.5
112.13	112.021	111.911	111.799	111.684	111.565	111.445	111.323	111.2	111.075	110.949	110.821	110.693	110.563	110.433	110.301	110.168	110.034	109.899	109.764	109.627	109.49	109.352	109.212	109.07	108.928	108.785	108.641	108.498	108.354	108.21	108.066	107.921	107.776	107.632	107.487	107.342	107.196	107.051	106.905	106.76	106.615	106.467	106.319	106.17	106.021	105.872	105.722	105.572	105.423
112.077	111.967	111.856	111.744	111.628	111.509	111.388	111.265	111.142	111.016	110.889	110.761	110.632	110.502	110.371	110.239	110.105	109.971	109.835	109.699	109.562	109.424	109.286	109.144	109.002	108.86	108.716	108.572	108.428	108.283	108.139	107.994	107.849	107.704	107.559	107.413	107.268	107.122	106.976	106.831	106.685	106.539	106.391	106.243	106.094	105.945	105.795	105.645	105.495	105.345
112.023	111.913	111.801	111.688	111.572	111.452	111.331	111.208	111.084	110.958	110.83	110.702	110.572	110.441	110.31	110.177	110.043	109.908	109.771	109.634	109.497	109.358	109.219	109.077	108.934	108.791	108.647	108.502	108.358	108.213	108.068	107.923	107.778	107.632	107.486	107.34	107.194	107.048	106.902	106.756	106.61	106.464	106.315	106.167	106.018	105.868	105.718	105.568	105.418	105.268
111.968	111.858	111.745	111.632	111.515	111.395	111.273	111.149	111.024	110.898	110.77	110.64	110.51	110.379	110.247	110.113	109.978	109.843	109.706	109.568	109.43	109.291	109.151	109.009	108.865	108.722	108.577	108.432	108.287	108.141	107.996	107.851	107.705	107.558	107.412	107.266	107.12	106.973	106.827	106.68	106.534	106.388	106.239	106.091	105.941	105.791	105.641	105.491	105.34	105.191
111.913	111.802	111.689	111.575	111.457	111.337	111.214	111.09	110.965	110.837	110.709	110.579	110.449	110.317	110.184	110.049	109.914	109.778	109.64	109.502	109.363	109.224	109.083	108.94	108.796	108.652	108.507	108.361	108.216	108.07	107.924	107.778	107.632	107.485	107.339	107.192	107.045	106.899	106.751	106.605	106.459	106.312	106.163	106.014	105.864	105.714	105.564	105.413	105.263	105.113
111.858	111.746	111.633	111.518	111.4	111.278	111.156	111.031	110.905	110.777	110.648	110.518	110.387	110.254	110.121	109.986	109.85	109.713	109.575	109.436	109.296	109.156	109.015	108.871	108.727	108.582	108.436	108.29	108.144	107.998	107.852	107.706	107.559	107.412	107.265	107.118	106.971	106.824	106.676	106.529	106.383	106.235	106.086	105.937	105.787	105.637	105.487	105.336	105.185	105.035
111.802	111.689	111.575	111.459	111.341	111.219	111.095	110.97	110.843	110.715	110.585	110.454	110.323	110.189	110.055	109.92	109.783	109.646	109.507	109.367	109.227	109.086	108.944	108.8	108.655	108.51	108.364	108.217	108.071	107.924	107.777	107.63	107.483	107.336	107.188	107.041	106.894	106.746	106.598	106.451	106.304	106.156	106.007	105.858	105.708	105.557	105.407	105.256	105.105	104.955
111.738	111.625	111.51	111.394	111.275	111.152	111.028	110.903	110.776	110.647	110.517	110.385	110.253	110.119	109.984	109.848	109.711	109.573	109.434	109.294	109.153	109.012	108.869	108.725	108.579	108.433	108.287	108.14	107.993	107.846	107.699	107.552	107.404	107.256	107.109	106.961	106.813	106.665	106.517	106.37	106.223	106.075	105.925	105.776	105.626	105.476	105.325	105.174	105.023	104.873
111.674	111.561	111.445	111.328	111.209	111.086	110.961	110.835	110.708	110.578	110.448	110.316	110.183	110.049	109.913	109.777	109.639	109.501	109.361	109.22	109.079	108.937	108.794	108.649	108.503	108.357	108.21	108.062	107.915	107.768	107.621	107.473	107.325	107.177	107.029	106.881	106.733	106.585	106.437	106.289	106.142	105.994	105.844	105.695	105.544	105.394	105.243	105.092	104.941	104.791
111.607	111.493	111.377	111.259	111.139	111.016	110.891	110.765	110.637	110.507	110.376	110.243	110.11	109.975	109.84	109.703	109.565	109.426	109.285	109.144	109.002	108.86	108.717	108.571	108.425	108.278	108.131	107.983	107.836	107.688	107.541	107.393	107.245	107.096	106.948	106.8	106.652	106.503	106.355	106.207	106.059	105.911	105.762	105.612	105.462	105.311	105.161	105.009	104.859	104.709
111.539	111.425	111.308	111.19	111.07	110.946	110.821	110.694	110.566	110.436	110.304	110.171	110.037	109.902	109.766	109.628	109.49	109.35	109.21	109.068	108.926	108.783	108.639	108.493	108.347	108.2	108.052	107.904	107.756	107.608	107.46	107.312	107.164	107.015	106.867	106.718	106.57	106.421	106.273	106.125	105.977	105.829	105.679	105.53	105.379	105.229	105.078	104.927	104.776	104.626
111.472	111.357	111.24	111.122	111.001	110.877	110.751	110.624	110.495	110.365	110.233	110.099	109.965	109.829	109.693	109.555	109.416	109.276	109.135	108.993	108.85	108.706	108.562	108.416	108.269	108.122	107.974	107.826	107.677	107.529	107.381	107.233	107.084	106.935	106.786	106.638	106.489	106.34	106.191	106.043	105.896	105.747	105.597	105.448	105.297	105.147	104.996	104.845	104.694	104.544
111.405	111.289	111.172	111.053	110.932	110.807	110.681	110.554	110.424	110.293	110.161	110.027	109.893	109.756	109.619	109.481	109.342	109.201	109.059	108.917	108.774	108.63	108.485	108.339	108.191	108.044	107.895	107.747	107.599	107.45	107.302	107.153	107.004	106.855	106.706	106.557	106.408	106.259	106.11	105.962	105.814	105.666	105.516	105.366	105.216	105.065	104.915	104.763	104.613	104.463
111.339	111.222	111.105	110.985	110.863	110.738	110.612	110.484	110.354	110.223	110.09	109.956	109.821	109.684	109.547	109.408	109.268	109.127	108.985	108.842	108.699	108.554	108.409	108.262	108.115	107.967	107.818	107.669	107.521	107.372	107.223	107.074	106.925	106.776	106.626	106.477	106.328	106.179	106.03	105.882	105.734	105.585	105.435	105.286	105.135	104.984	104.834	104.682	104.532	104.382
111.27	111.153	111.035	110.915	110.793	110.667	110.541	110.412	110.282	110.151	110.017	109.883	109.747	109.61	109.473	109.333	109.193	109.052	108.909	108.766	108.622	108.477	108.332	108.184	108.037	107.888	107.739	107.59	107.442	107.292	107.144	106.995	106.845	106.695	106.546	106.397	106.248	106.098	105.949	105.801	105.652	105.504	105.354	105.204	105.054	104.903	104.753	104.601	104.451	104.301
111.201	111.084	110.965	110.845	110.722	110.597	110.469	110.341	110.21	110.078	109.945	109.81	109.674	109.537	109.398	109.259	109.118	108.976	108.833	108.69	108.545	108.4	108.255	108.107	107.959	107.81	107.661	107.512	107.363	107.213	107.064	106.915	106.765	106.616	106.466	106.317	106.167	106.018	105.868	105.72	105.572	105.423	105.273	105.123	104.973	104.822	104.672	104.521	104.37	104.22
111.127	111.01	110.891	110.77	110.647	110.521	110.394	110.265	110.134	110.002	109.868	109.733	109.597	109.459	109.32	109.181	109.04	108.898	108.754	108.611	108.466	108.321	108.174	108.026	107.878	107.729	107.58	107.431	107.281	107.132	106.983	106.833	106.684	106.534	106.384	106.235	106.085	105.936	105.786	105.638	105.489	105.341	105.191	105.041	104.891	104.74	104.59	104.439	104.288	104.139
111.053	110.935	110.816	110.695	110.571	110.445	110.318	110.188	110.058	109.925	109.791	109.655	109.519	109.381	109.242	109.102	108.961	108.819	108.675	108.531	108.386	108.24	108.094	107.946	107.797	107.648	107.499	107.349	107.2	107.051	106.901	106.752	106.602	106.452	106.302	106.153	106.003	105.854	105.704	105.555	105.407	105.259	105.109	104.959	104.809	104.659	104.508	104.357	104.207	104.058
110.977	110.859	110.739	110.618	110.494	110.368	110.24	110.111	109.98	109.847	109.713	109.577	109.44	109.302	109.163	109.023	108.881	108.739	108.595	108.451	108.306	108.16	108.013	107.865	107.716	107.567	107.417	107.268	107.118	106.969	106.819	106.67	106.52	106.37	106.22	106.07	105.921	105.771	105.622	105.473	105.325	105.176	105.027	104.877	104.727	104.576	104.426	104.276	104.125	103.976
110.901	110.782	110.663	110.541	110.417	110.291	110.163	110.033	109.902	109.769	109.634	109.498	109.361	109.223	109.084	108.943	108.801	108.659	108.515	108.37	108.225	108.079	107.932	107.783	107.634	107.485	107.336	107.186	107.036	106.887	106.737	106.588	106.438	106.287	106.138	105.988	105.839	105.689	105.539	105.391	105.242	105.094	104.944	104.795	104.645	104.495	104.345	104.194	104.044	103.895
110.824	110.705	110.585	110.463	110.339	110.213	110.084	109.955	109.823	109.69	109.555	109.419	109.282	109.144	109.004	108.863	108.721	108.578	108.434	108.289	108.144	107.997	107.85	107.702	107.553	107.403	107.254	107.104	106.954	106.804	106.655	106.505	106.355	106.205	106.055	105.905	105.756	105.606	105.457	105.308	105.16	105.011	104.862	104.713	104.563	104.413	104.263	104.112	103.963	103.814
110.747	110.628	110.507	110.385	110.261	110.134	110.006	109.876	109.744	109.611	109.476	109.339	109.202	109.063	108.924	108.783	108.64	108.497	108.353	108.208	108.062	107.916	107.768	107.62	107.47	107.321	107.171	107.021	106.872	106.722	106.572	106.422	106.272	106.122	105.972	105.823	105.673	105.523	105.374	105.225	105.077	104.929	104.779	104.63	104.48	104.331	104.181	104.031	103.881	103.733
110.667	110.548	110.428	110.305	110.181	110.054	109.925	109.795	109.663	109.53	109.395	109.258	109.121	108.982	108.842	108.701	108.558	108.415	108.271	108.125	107.979	107.833	107.685	107.536	107.387	107.238	107.088	106.938	106.788	106.638	106.489	106.339	106.189	106.038	105.889	105.739	105.59	105.44	105.29	105.142	104.994	104.846	104.696	104.548	104.398	104.248	104.099	103.949	103.799	103.651
110.589	110.469	110.348	110.226	110.101	109.974	109.845	109.715	109.583	109.45	109.314	109.178	109.04	108.901	108.761	108.62	108.477	108.334	108.189	108.044	107.898	107.751	107.603	107.454	107.305	107.155	107.006	106.856	106.706	106.556	106.406	106.257	106.107	105.956	105.807	105.657	105.507	105.358	105.209	105.06	104.912	104.764	104.615	104.466	104.317	104.167	104.018	103.868	103.719	103.571
110.506	110.387	110.266	110.143	110.018	109.891	109.763	109.632	109.5	109.367	109.231	109.095	108.957	108.818	108.678	108.536	108.394	108.25	108.106	107.96	107.814	107.667	107.52	107.371	107.221	107.072	106.922	106.772	106.623	106.473	106.323	106.174	106.024	105.873	105.724	105.574	105.425	105.276	105.126	104.978	104.83	104.682	104.533	104.385	104.236	104.086	103.937	103.788	103.639	103.491
110.424	110.304	110.183	110.06	109.936	109.808	109.68	109.549	109.417	109.284	109.149	109.012	108.874	108.735	108.595	108.453	108.311	108.167	108.022	107.877	107.731	107.584	107.436	107.287	107.138	106.989	106.839	106.689	106.539	106.39	106.24	106.091	105.941	105.791	105.641	105.492	105.343	105.193	105.044	104.896	104.748	104.601	104.452	104.304	104.155	104.006	103.857	103.708	103.559	103.412
110.343	110.223	110.102	109.979	109.854	109.727	109.598	109.468	109.336	109.202	109.067	108.93	108.792	108.653	108.513	108.371	108.229	108.085	107.941	107.795	107.649	107.502	107.354	107.205	107.056	106.907	106.757	106.607	106.458	106.308	106.159	106.009	105.86	105.71	105.56	105.411	105.262	105.113	104.964	104.816	104.668	104.521	104.372	104.224	104.076	103.927	103.778	103.63	103.481	103.334
110.261	110.141	110.02	109.897	109.772	109.645	109.516	109.385	109.254	109.12	108.985	108.848	108.71	108.571	108.43	108.289	108.146	108.003	107.858	107.713	107.566	107.42	107.272	107.123	106.974	106.824	106.675	106.525	106.376	106.226	106.077	105.928	105.778	105.628	105.479	105.33	105.181	105.032	104.883	104.735	104.588	104.441	104.293	104.145	103.997	103.848	103.7	103.551	103.404	103.257
110.179	110.059	109.938	109.815	109.69	109.562	109.434	109.303	109.171	109.038	108.902	108.765	108.628	108.489	108.348	108.207	108.064	107.921	107.776	107.631	107.484	107.338	107.19	107.041	106.892	106.743	106.594	106.444	106.295	106.145	105.996	105.847	105.698	105.548	105.399	105.25	105.101	104.952	104.804	104.656	104.509	104.362	104.214	104.067	103.919	103.771	103.623	103.475	103.327	103.18
110.096	109.977	109.855	109.732	109.607	109.48	109.351	109.221	109.089	108.955	108.82	108.683	108.545	108.406	108.266	108.125	107.982	107.839	107.694	107.549	107.402	107.256	107.108	106.959	106.811	106.661	106.512	106.363	106.214	106.065	105.916	105.767	105.617	105.468	105.319	105.17	105.022	104.873	104.725	104.577	104.431	104.284	104.136	103.989	103.841	103.694	103.546	103.398	103.251	103.105
110.013	109.894	109.772	109.649	109.524	109.397	109.268	109.138	109.006	108.872	108.737	108.6	108.463	108.324	108.183	108.042	107.9	107.756	107.612	107.467	107.32	107.174	107.026	106.878	106.729	106.58	106.431	106.282	106.133	105.984	105.835	105.686	105.537	105.388	105.239	105.091	104.942	104.794	104.646	104.499	104.352	104.206	104.059	103.912	103.764	103.617	103.47	103.322	103.176	103.03
109.93	109.81	109.688	109.565	109.44	109.313	109.185	109.054	108.923	108.789	108.654	108.517	108.38	108.241	108.101	107.959	107.817	107.674	107.529	107.384	107.238	107.092	106.945	106.796	106.648	106.499	106.35	106.201	106.052	105.904	105.755	105.606	105.458	105.308	105.16	105.012	104.864	104.716	104.568	104.421	104.275	104.129	103.982	103.835	103.688	103.541	103.395	103.248	103.101	102.956
109.845	109.726	109.604	109.481	109.356	109.229	109.1	108.97	108.839	108.705	108.57	108.434	108.296	108.158	108.018	107.876	107.734	107.591	107.447	107.302	107.156	107.01	106.863	106.715	106.566	106.418	106.269	106.12	105.972	105.823	105.675	105.527	105.378	105.229	105.081	104.933	104.785	104.638	104.49	104.343	104.198	104.052	103.905	103.759	103.613	103.466	103.32	103.173	103.027	102.882
109.76	109.64	109.519	109.396	109.271	109.144	109.016	108.886	108.754	108.621	108.486	108.35	108.212	108.074	107.934	107.793	107.651	107.508	107.364	107.219	107.074	106.927	106.78	106.632	106.484	106.336	106.188	106.039	105.891	105.743	105.595	105.447	105.298	105.15	105.002	104.854	104.707	104.559	104.412	104.266	104.12	103.975	103.829	103.683	103.537	103.391	103.245	103.099	102.953	102.809
109.674	109.554	109.433	109.31	109.185	109.058	108.93	108.8	108.669	108.536	108.401	108.265	108.128	107.989	107.85	107.709	107.567	107.425	107.281	107.136	106.991	106.845	106.698	106.55	106.402	106.254	106.106	105.958	105.81	105.662	105.515	105.367	105.219	105.071	104.923	104.776	104.629	104.481	104.334	104.189	104.044	103.898	103.753	103.608	103.462	103.316	103.171	103.025	102.88	102.736
109.587	109.467	109.346	109.223	109.099	108.972	108.844	108.714	108.583	108.451	108.316	108.18	108.043	107.905	107.765	107.625	107.483	107.341	107.197	107.053	106.908	106.762	106.615	106.468	106.32	106.173	106.025	105.877	105.73	105.582	105.435	105.287	105.139	104.992	104.844	104.697	104.551	104.404	104.257	104.112	103.967	103.822	103.677	103.533	103.387	103.242	103.097	102.952	102.807	102.664
109.499	109.38	109.259	109.136	109.011	108.885	108.757	108.628	108.497	108.365	108.23	108.095	107.958	107.82	107.681	107.54	107.399	107.257	107.113	106.969	106.825	106.679	106.533	106.386	106.239	106.091	105.944	105.797	105.649	105.502	105.355	105.208	105.061	104.913	104.766	104.62	104.473	104.327	104.181	104.036	103.892	103.747	103.603	103.458	103.313	103.169	103.024	102.88	102.736	102.593
109.411	109.291	109.17	109.048	108.924	108.798	108.67	108.541	108.41	108.278	108.144	108.009	107.872	107.734	107.596	107.455	107.314	107.173	107.03	106.886	106.741	106.596	106.45	106.304	106.157	106.01	105.863	105.716	105.569	105.422	105.276	105.129	104.982	104.835	104.689	104.542	104.396	104.251	104.105	103.96	103.816	103.673	103.529	103.385	103.24	103.096	102.952	102.808	102.665	102.522
109.321	109.202	109.081	108.959	108.835	108.709	108.582	108.453	108.323	108.191	108.057	107.922	107.786	107.648	107.51	107.37	107.229	107.088	106.945	106.802	106.658	106.513	106.367	106.221	106.075	105.928	105.782	105.635	105.489	105.342	105.196	105.05	104.903	104.757	104.611	104.465	104.32	104.174	104.029	103.885	103.742	103.598	103.455	103.311	103.168	103.024	102.881	102.737	102.594	102.452
109.228	109.109	108.989	108.867	108.743	108.617	108.491	108.362	108.232	108.101	107.967	107.833	107.697	107.56	107.422	107.282	107.142	107.001	106.859	106.716	106.572	106.428	106.283	106.137	105.991	105.845	105.699	105.553	105.407	105.261	105.115	104.97	104.824	104.677	104.532	104.387	104.242	104.097	103.952	103.809	103.666	103.523	103.38	103.238	103.095	102.952	102.809	102.666	102.524	102.383
109.134	109.016	108.895	108.774	108.65	108.525	108.399	108.271	108.141	108.01	107.877	107.743	107.607	107.471	107.333	107.194	107.054	106.914	106.772	106.629	106.486	106.342	106.198	106.052	105.907	105.762	105.616	105.47	105.325	105.18	105.034	104.889	104.744	104.598	104.453	104.309	104.164	104.02	103.876	103.733	103.591	103.448	103.306	103.164	103.022	102.879	102.737	102.595	102.454	102.313
109.038	108.92	108.8	108.679	108.556	108.431	108.305	108.177	108.048	107.917	107.785	107.651	107.516	107.38	107.243	107.104	106.965	106.825	106.683	106.541	106.399	106.255	106.111	105.966	105.822	105.677	105.532	105.387	105.242	105.097	104.952	104.808	104.663	104.518	104.373	104.229	104.086	103.942	103.798	103.656	103.514	103.373	103.231	103.09	102.948	102.806	102.665	102.523	102.383	102.243
108.941	108.823	108.703	108.582	108.46	108.335	108.21	108.082	107.954	107.823	107.691	107.558	107.423	107.288	107.151	107.013	106.874	106.735	106.594	106.452	106.31	106.167	106.024	105.88	105.735	105.591	105.447	105.302	105.158	105.014	104.869	104.725	104.581	104.437	104.293	104.15	104.006	103.863	103.72	103.579	103.438	103.297	103.156	103.015	102.874	102.733	102.592	102.452	102.311	102.172
108.842	108.724	108.605	108.484	108.362	108.238	108.113	107.986	107.858	107.728	107.597	107.464	107.33	107.194	107.058	106.921	106.782	106.643	106.503	106.362	106.22	106.078	105.935	105.792	105.648	105.504	105.36	105.217	105.073	104.929	104.786	104.642	104.499	104.355	104.212	104.069	103.926	103.784	103.642	103.501	103.36	103.22	103.08	102.94	102.8	102.659	102.519	102.379	102.24	102.102
108.741	108.624	108.505	108.384	108.263	108.139	108.014	107.888	107.76	107.631	107.5	107.368	107.234	107.099	106.964	106.827	106.689	106.551	106.411	106.271	106.13	105.988	105.846	105.703	105.56	105.416	105.273	105.13	104.987	104.844	104.701	104.559	104.416	104.272	104.13	103.988	103.846	103.704	103.563	103.422	103.283	103.143	103.004	102.864	102.725	102.585	102.446	102.307	102.168	102.031
108.638	108.522	108.403	108.283	108.162	108.039	107.915	107.789	107.662	107.533	107.402	107.271	107.138	107.003	106.868	106.732	106.595	106.457	106.318	106.178	106.038	105.897	105.755	105.613	105.47	105.328	105.186	105.043	104.901	104.758	104.616	104.474	104.332	104.189	104.048	103.906	103.765	103.624	103.483	103.344	103.205	103.066	102.927	102.789	102.65	102.511	102.373	102.235	102.097	101.96
108.534	108.418	108.3	108.181	108.06	107.937	107.813	107.688	107.562	107.433	107.304	107.172	107.04	106.906	106.772	106.636	106.5	106.362	106.224	106.085	105.945	105.805	105.664	105.522	105.381	105.239	105.097	104.955	104.814	104.672	104.531	104.389	104.248	104.106	103.965	103.824	103.684	103.544	103.404	103.265	103.127	102.989	102.851	102.713	102.575	102.437	102.3	102.162	102.025	101.889
108.429	108.313	108.195	108.076	107.956	107.834	107.711	107.586	107.46	107.332	107.203	107.072	106.941	106.808	106.674	106.539	106.403	106.266	106.129	105.991	105.851	105.712	105.571	105.431	105.29	105.149	105.008	104.867	104.726	104.585	104.444	104.304	104.163	104.022	103.882	103.742	103.602	103.463	103.323	103.185	103.048	102.911	102.774	102.637	102.5	102.363	102.226	102.089	101.953	101.818
108.321	108.205	108.088	107.97	107.85	107.729	107.606	107.482	107.357	107.23	107.101	106.971	106.84	106.708	106.574	106.44	106.305	106.169	106.032	105.895	105.756	105.617	105.478	105.338	105.197	105.057	104.917	104.777	104.637	104.497	104.357	104.217	104.077	103.937	103.797	103.658	103.52	103.381	103.242	103.105	102.969	102.832	102.696	102.56	102.424	102.288	102.152	102.016	101.881	101.747
108.211	108.096	107.98	107.862	107.743	107.622	107.5	107.376	107.252	107.125	106.997	106.868	106.738	106.606	106.474	106.34	106.206	106.07	105.934	105.798	105.66	105.522	105.383	105.244	105.104	104.965	104.826	104.686	104.547	104.408	104.269	104.13	103.991	103.851	103.713	103.574	103.436	103.299	103.161	103.025	102.889	102.754	102.618	102.483	102.348	102.212	102.078	101.943	101.809	101.675
108.1	107.986	107.87	107.752	107.634	107.514	107.392	107.269	107.145	107.02	106.893	106.764	106.634	106.503	106.372	106.239	106.105	105.971	105.835	105.7	105.563	105.426	105.287	105.149	105.011	104.872	104.734	104.595	104.456	104.318	104.18	104.042	103.904	103.765	103.628	103.49	103.353	103.216	103.079	102.944	102.809	102.675	102.54	102.406	102.272	102.137	102.004	101.87	101.736	101.604
107.987	107.873	107.758	107.641	107.523	107.404	107.283	107.161	107.038	106.913	106.786	106.658	106.529	106.399	106.268	106.136	106.004	105.87	105.736	105.601	105.465	105.328	105.191	105.054	104.916	104.778	104.641	104.503	104.365	104.228	104.091	103.954	103.816	103.679	103.542	103.406	103.269	103.133	102.998	102.863	102.729	102.596	102.462	102.329	102.195	102.062	101.929	101.796	101.664	101.532
107.871	107.758	107.644	107.527	107.41	107.291	107.171	107.05	106.928	106.803	106.678	106.551	106.423	106.293	106.163	106.032	105.9	105.767	105.634	105.5	105.365	105.229	105.093	104.956	104.82	104.683	104.546	104.409	104.273	104.136	104	103.864	103.727	103.591	103.455	103.32	103.184	103.049	102.914	102.781	102.648	102.515	102.383	102.251	102.118	101.986	101.854	101.722	101.591	101.46
107.75	107.638	107.524	107.409	107.292	107.174	107.055	106.935	106.813	106.69	106.565	106.439	106.311	106.183	106.054	105.924	105.793	105.661	105.528	105.395	105.261	105.126	104.991	104.856	104.72	104.584	104.449	104.313	104.177	104.042	103.907	103.771	103.636	103.501	103.366	103.231	103.097	102.963	102.829	102.697	102.565	102.433	102.302	102.171	102.039	101.908	101.778	101.647	101.517	101.387
107.623	107.511	107.398	107.283	107.168	107.051	106.933	106.813	106.692	106.57	106.446	106.321	106.195	106.068	105.94	105.81	105.68	105.55	105.418	105.286	105.153	105.02	104.885	104.751	104.617	104.482	104.348	104.213	104.078	103.944	103.81	103.676	103.542	103.407	103.274	103.14	103.007	102.875	102.742	102.611	102.48	102.349	102.219	102.089	101.959	101.829	101.699	101.57	101.441	101.312
107.49	107.379	107.267	107.153	107.039	106.923	106.806	106.687	106.567	106.446	106.324	106.199	106.074	105.948	105.821	105.693	105.564	105.435	105.304	105.174	105.042	104.91	104.776	104.643	104.51	104.377	104.243	104.11	103.977	103.844	103.711	103.578	103.445	103.312	103.179	103.047	102.916	102.784	102.652	102.522	102.393	102.264	102.135	102.006	101.877	101.748	101.62	101.491	101.363	101.236
107.354	107.244	107.133	107.02	106.907	106.792	106.675	106.558	106.439	106.319	106.198	106.075	105.951	105.826	105.7	105.573	105.445	105.317	105.188	105.058	104.928	104.797	104.665	104.533	104.401	104.269	104.137	104.005	103.873	103.741	103.609	103.478	103.346	103.214	103.083	102.952	102.822	102.691	102.561	102.432	102.304	102.176	102.048	101.921	101.793	101.665	101.538	101.411	101.285	101.159
107.213	107.104	106.994	106.882	106.77	106.656	106.541	106.425	106.307	106.188	106.068	105.946	105.824	105.7	105.575	105.45	105.323	105.196	105.068	104.94	104.811	104.681	104.55	104.42	104.289	104.159	104.028	103.897	103.766	103.636	103.506	103.375	103.245	103.114	102.985	102.855	102.726	102.597	102.468	102.341	102.214	102.087	101.961	101.835	101.708	101.582	101.456	101.331	101.205	101.081
107.078	106.97	106.861	106.75	106.639	106.526	106.412	106.297	106.181	106.063	105.943	105.823	105.701	105.579	105.455	105.331	105.206	105.08	104.953	104.826	104.698	104.57	104.44	104.311	104.182	104.052	103.923	103.793	103.664	103.535	103.406	103.277	103.148	103.018	102.89	102.762	102.634	102.506	102.379	102.252	102.127	102.001	101.876	101.751	101.626	101.502	101.377	101.253	101.129	101.005
106.942	106.836	106.727	106.618	106.507	106.396	106.283	106.169	106.053	105.937	105.818	105.699	105.579	105.457	105.335	105.212	105.088	104.963	104.838	104.712	104.585	104.458	104.33	104.202	104.074	103.946	103.818	103.69	103.562	103.434	103.306	103.178	103.051	102.923	102.796	102.669	102.542	102.416	102.29	102.165	102.04	101.916	101.792	101.669	101.545	101.422	101.298	101.175	101.053	100.931
106.805	106.699	106.592	106.484	106.374	106.263	106.152	106.039	105.925	105.809	105.692	105.574	105.455	105.335	105.214	105.092	104.969	104.846	104.721	104.597	104.472	104.346	104.219	104.092	103.966	103.839	103.712	103.585	103.459	103.332	103.206	103.079	102.953	102.826	102.701	102.575	102.45	102.325	102.2	102.076	101.953	101.831	101.708	101.586	101.463	101.341	101.22	101.098	100.977	100.856
106.667	106.562	106.456	106.349	106.24	106.131	106.02	105.908	105.795	105.681	105.565	105.448	105.33	105.211	105.092	104.971	104.849	104.728	104.605	104.481	104.357	104.233	104.108	103.982	103.857	103.732	103.606	103.481	103.355	103.23	103.105	102.98	102.855	102.73	102.606	102.481	102.358	102.234	102.11	101.988	101.867	101.745	101.624	101.503	101.382	101.261	101.141	101.021	100.901	100.781
106.547	106.443	106.338	106.231	106.123	106.015	105.905	105.794	105.682	105.568	105.453	105.337	105.22	105.102	104.983	104.864	104.743	104.622	104.5	104.378	104.255	104.132	104.007	103.883	103.759	103.635	103.51	103.386	103.261	103.137	103.013	102.89	102.766	102.642	102.518	102.395	102.273	102.15	102.028	101.907	101.786	101.666	101.546	101.426	101.306	101.187	101.067	100.948	100.829	100.711
106.428	106.324	106.22	106.114	106.007	105.899	105.79	105.679	105.568	105.456	105.342	105.226	105.11	104.993	104.875	104.756	104.637	104.517	104.396	104.275	104.153	104.03	103.907	103.784	103.661	103.538	103.414	103.291	103.168	103.045	102.922	102.799	102.676	102.553	102.431	102.309	102.187	102.066	101.945	101.825	101.705	101.586	101.467	101.349	101.23	101.112	100.994	100.876	100.758	100.641
106.308	106.205	106.101	105.996	105.89	105.783	105.675	105.565	105.455	105.343	105.23	105.116	105	104.884	104.767	104.649	104.531	104.412	104.292	104.172	104.051	103.929	103.807	103.685	103.563	103.441	103.319	103.196	103.074	102.952	102.83	102.709	102.587	102.465	102.344	102.223	102.103	101.982	101.862	101.743	101.625	101.507	101.389	101.272	101.154	101.037	100.92	100.803	100.687	100.571
106.189	106.087	105.983	105.879	105.774	105.667	105.56	105.451	105.342	105.231	105.119	105.005	104.891	104.776	104.66	104.543	104.425	104.307	104.188	104.069	103.949	103.829	103.708	103.587	103.465	103.344	103.223	103.102	102.981	102.86	102.739	102.619	102.498	102.377	102.257	102.138	102.018	101.899	101.78	101.662	101.545	101.428	101.311	101.195	101.079	100.963	100.847	100.731	100.616	100.501
106.069	105.968	105.865	105.762	105.657	105.551	105.445	105.337	105.228	105.119	105.007	104.895	104.781	104.667	104.552	104.436	104.319	104.202	104.085	103.966	103.848	103.728	103.608	103.488	103.368	103.248	103.128	103.008	102.888	102.768	102.648	102.529	102.409	102.29	102.171	102.052	101.934	101.816	101.698	101.581	101.465	101.349	101.234	101.119	101.003	100.889	100.774	100.66	100.545	100.432
105.95	105.849	105.747	105.644	105.541	105.436	105.33	105.223	105.115	105.006	104.896	104.784	104.672	104.559	104.444	104.33	104.214	104.098	103.981	103.864	103.746	103.628	103.509	103.39	103.271	103.152	103.033	102.914	102.795	102.676	102.558	102.439	102.321	102.202	102.085	101.967	101.85	101.733	101.616	101.501	101.386	101.271	101.157	101.043	100.929	100.815	100.701	100.588	100.475	100.363
105.831	105.731	105.631	105.528	105.425	105.321	105.216	105.111	105.004	104.896	104.786	104.675	104.564	104.452	104.339	104.225	104.11	103.995	103.879	103.763	103.647	103.529	103.411	103.293	103.176	103.058	102.94	102.822	102.704	102.586	102.469	102.352	102.235	102.117	102.001	101.884	101.768	101.653	101.537	101.423	101.309	101.195	101.082	100.969	100.856	100.744	100.631	100.519	100.407	100.296
105.713	105.614	105.514	105.413	105.31	105.207	105.103	104.998	104.892	104.785	104.677	104.567	104.456	104.345	104.233	104.12	104.006	103.893	103.778	103.663	103.547	103.431	103.314	103.197	103.081	102.964	102.847	102.73	102.613	102.497	102.381	102.265	102.148	102.032	101.917	101.802	101.687	101.572	101.458	101.344	101.232	101.119	101.007	100.895	100.783	100.672	100.561	100.45	100.339	100.229
105.596	105.498	105.399	105.298	105.197	105.095	104.992	104.887	104.782	104.676	104.568	104.46	104.35	104.24	104.129	104.017	103.904	103.792	103.678	103.564	103.449	103.334	103.218	103.103	102.987	102.871	102.756	102.64	102.524	102.409	102.294	102.179	102.064	101.949	101.834	101.72	101.606	101.493	101.38	101.268	101.156	101.044	100.933	100.823	100.712	100.602	100.492	100.382	100.273	100.164
105.48	105.382	105.284	105.184	105.084	104.982	104.88	104.776	104.672	104.567	104.46	104.353	104.244	104.135	104.025	103.914	103.802	103.69	103.578	103.465	103.351	103.237	103.122	103.008	102.893	102.779	102.664	102.55	102.435	102.321	102.207	102.093	101.979	101.865	101.751	101.639	101.526	101.414	101.302	101.191	101.08	100.97	100.86	100.75	100.641	100.532	100.423	100.314	100.206	100.098
105.377	105.28	105.182	105.083	104.983	104.882	104.78	104.677	104.574	104.469	104.363	104.256	104.148	104.04	103.93	103.82	103.709	103.598	103.487	103.375	103.262	103.148	103.035	102.921	102.807	102.694	102.58	102.466	102.352	102.239	102.126	102.013	101.9	101.787	101.674	101.562	101.451	101.339	101.228	101.118	101.008	100.899	100.79	100.681	100.573	100.465	100.357	100.249	100.142	100.035
105.273	105.177	105.079	104.981	104.881	104.781	104.68	104.578	104.475	104.371	104.266	104.159	104.052	103.944	103.836	103.726	103.616	103.506	103.395	103.284	103.172	103.059	102.946	102.834	102.721	102.608	102.495	102.382	102.269	102.157	102.045	101.932	101.82	101.708	101.597	101.486	101.375	101.265	101.154	101.045	100.936	100.828	100.72	100.613	100.505	100.398	100.291	100.184	100.078	99.9722
105.169	105.073	104.976	104.878	104.779	104.679	104.579	104.477	104.375	104.272	104.167	104.062	103.955	103.848	103.74	103.632	103.523	103.413	103.303	103.193	103.081	102.97	102.858	102.746	102.634	102.522	102.41	102.298	102.186	102.074	101.963	101.852	101.74	101.629	101.519	101.409	101.299	101.189	101.08	100.972	100.864	100.757	100.65	100.543	100.437	100.33	100.225	100.119	100.014	99.9087
105.064	104.968	104.872	104.774	104.676	104.577	104.477	104.376	104.275	104.172	104.068	103.963	103.858	103.751	103.644	103.537	103.428	103.32	103.21	103.101	102.99	102.88	102.768	102.657	102.546	102.435	102.324	102.213	102.102	101.991	101.881	101.77	101.66	101.55	101.44	101.331	101.223	101.114	101.006	100.898	100.792	100.685	100.579	100.474	100.368	100.263	100.158	100.053	99.9491	99.8453
104.951	104.857	104.761	104.664	104.566	104.468	104.369	104.269	104.168	104.066	103.963	103.859	103.755	103.649	103.543	103.436	103.329	103.221	103.113	103.004	102.895	102.785	102.675	102.565	102.455	102.345	102.235	102.124	102.014	101.905	101.795	101.686	101.577	101.467	101.359	101.251	101.143	101.036	100.929	100.822	100.717	100.611	100.506	100.402	100.297	100.193	100.09	99.9861	99.8828	99.7802
104.837	104.743	104.648	104.551	104.454	104.357	104.258	104.159	104.059	103.958	103.856	103.753	103.649	103.544	103.439	103.333	103.227	103.12	103.013	102.905	102.797	102.688	102.579	102.47	102.361	102.252	102.143	102.033	101.924	101.816	101.707	101.599	101.491	101.383	101.275	101.168	101.062	100.955	100.849	100.744	100.639	100.535	100.431	100.328	100.224	100.121	100.019	99.9165	99.8144	99.7128
104.72	104.626	104.532	104.436	104.34	104.243	104.146	104.047	103.948	103.848	103.747	103.644	103.542	103.438	103.334	103.229	103.123	103.017	102.911	102.804	102.697	102.589	102.481	102.373	102.265	102.157	102.049	101.941	101.833	101.725	101.618	101.511	101.404	101.297	101.19	101.085	100.979	100.874	100.769	100.665	100.561	100.458	100.355	100.253	100.151	100.049	99.9475	99.8462	99.7453	99.6449
104.578	104.486	104.393	104.298	104.203	104.108	104.011	103.914	103.816	103.717	103.617	103.517	103.415	103.313	103.21	103.106	103.002	102.898	102.793	102.688	102.582	102.475	102.369	102.262	102.156	102.049	101.943	101.836	101.73	101.623	101.518	101.412	101.306	101.201	101.096	100.991	100.887	100.783	100.68	100.577	100.475	100.373	100.272	100.171	100.07	99.97	99.87	99.7702	99.6707	99.5716
104.442	104.35	104.258	104.165	104.071	103.976	103.881	103.785	103.688	103.591	103.492	103.392	103.292	103.191	103.09	102.987	102.884	102.781	102.678	102.574	102.469	102.365	102.259	102.154	102.049	101.944	101.839	101.733	101.628	101.523	101.419	101.315	101.21	101.106	101.003	100.9	100.797	100.694	100.592	100.491	100.39	100.29	100.19	100.09	99.991	99.892	99.7933	99.6949	99.5968	99.4991
104.303	104.213	104.122	104.03	103.937	103.844	103.749	103.655	103.559	103.463	103.365	103.267	103.168	103.068	102.968	102.867	102.765	102.664	102.562	102.459	102.356	102.252	102.149	102.045	101.941	101.837	101.734	101.63	101.526	101.423	101.319	101.217	101.114	101.011	100.909	100.807	100.706	100.605	100.504	100.404	100.305	100.206	100.107	100.009	99.9111	99.8135	99.7163	99.6193	99.5225	99.4262
104.163	104.074	103.984	103.893	103.802	103.709	103.616	103.523	103.428	103.333	103.237	103.14	103.042	102.944	102.845	102.746	102.645	102.545	102.444	102.343	102.242	102.139	102.037	101.935	101.832	101.73	101.628	101.525	101.423	101.321	101.219	101.118	101.016	100.915	100.814	100.714	100.614	100.514	100.415	100.317	100.219	100.121	100.024	99.9273	99.8307	99.7345	99.6386	99.543	99.4476	99.3527
104.022	103.934	103.845	103.755	103.665	103.574	103.482	103.39	103.297	103.203	103.108	103.012	102.916	102.819	102.721	102.623	102.524	102.425	102.326	102.226	102.126	102.025	101.924	101.823	101.723	101.622	101.521	101.42	101.319	101.218	101.118	101.018	100.918	100.818	100.719	100.62	100.521	100.423	100.325	100.229	100.132	100.036	99.9399	99.8446	99.7493	99.6546	99.5601	99.466	99.372	99.2785
103.88	103.793	103.705	103.616	103.527	103.437	103.347	103.255	103.164	103.071	102.977	102.883	102.788	102.692	102.596	102.499	102.402	102.305	102.207	102.108	102.009	101.91	101.811	101.711	101.612	101.512	101.413	101.313	101.214	101.115	101.016	100.917	100.818	100.72	100.622	100.525	100.428	100.331	100.235	100.139	100.044	99.9495	99.8551	99.7612	99.6674	99.5741	99.4811	99.3883	99.2958	99.2037
103.737	103.651	103.564	103.476	103.388	103.3	103.21	103.121	103.03	102.939	102.847	102.754	102.66	102.566	102.471	102.375	102.279	102.183	102.087	101.99	101.893	101.795	101.697	101.599	101.501	101.403	101.305	101.207	101.108	101.011	100.913	100.816	100.719	100.622	100.526	100.43	100.335	100.239	100.144	100.05	99.9566	99.8633	99.7704	99.6779	99.5856	99.4937	99.4021	99.3108	99.2197	99.129
103.592	103.507	103.422	103.335	103.249	103.161	103.073	102.984	102.895	102.805	102.714	102.623	102.531	102.438	102.344	102.25	102.156	102.061	101.966	101.871	101.775	101.678	101.582	101.485	101.389	101.292	101.196	101.099	101.003	100.906	100.81	100.715	100.619	100.524	100.429	100.335	100.241	100.147	100.053	99.9609	99.8685	99.7767	99.6853	99.5942	99.5034	99.4129	99.3228	99.233	99.1433	99.0542
103.446	103.362	103.278	103.192	103.107	103.021	102.934	102.847	102.759	102.67	102.581	102.49	102.399	102.308	102.216	102.123	102.03	101.937	101.844	101.75	101.655	101.56	101.465	101.37	101.275	101.18	101.085	100.99	100.895	100.8	100.706	100.612	100.518	100.424	100.33	100.238	100.145	100.053	99.961	99.8699	99.7791	99.6888	99.5988	99.5092	99.4199	99.3309	99.2423	99.154	99.0658	98.9781
103.298	103.216	103.132	103.048	102.964	102.879	102.794	102.708	102.621	102.534	102.446	102.357	102.267	102.177	102.087	101.996	101.904	101.812	101.72	101.628	101.535	101.441	101.348	101.254	101.161	101.067	100.974	100.88	100.786	100.693	100.6	100.508	100.415	100.323	100.231	100.14	100.049	99.9582	99.8679	99.7783	99.689	99.6001	99.5117	99.4237	99.3358	99.2484	99.1613	99.0745	98.9878	98.9016
103.15	103.068	102.986	102.904	102.821	102.737	102.653	102.568	102.483	102.397	102.31	102.223	102.134	102.046	101.957	101.867	101.777	101.687	101.596	101.505	101.413	101.322	101.23	101.138	101.046	100.954	100.862	100.77	100.677	100.586	100.494	100.403	100.312	100.221	100.131	100.041	99.9519	99.8627	99.7739	99.6858	99.598	99.5106	99.4237	99.3372	99.2508	99.1649	99.0793	98.994	98.9089	98.8242
102.999	102.919	102.838	102.757	102.675	102.593	102.51	102.426	102.342	102.258	102.172	102.087	102	101.913	101.825	101.737	101.648	101.559	101.47	101.381	101.291	101.201	101.11	101.02	100.929	100.839	100.748	100.658	100.567	100.477	100.387	100.298	100.208	100.119	100.03	99.9418	99.8538	99.7661	99.6789	99.5923	99.506	99.4202	99.3347	99.2497	99.1649	99.0806	98.9965	98.9128	98.8291	98.7459
102.848	102.769	102.69	102.609	102.529	102.448	102.366	102.284	102.201	102.118	102.034	101.95	101.864	101.779	101.693	101.606	101.519	101.431	101.344	101.256	101.167	101.079	100.989	100.901	100.812	100.723	100.634	100.545	100.456	100.367	100.279	100.191	100.103	100.015	99.9278	99.8411	99.7547	99.6685	99.5828	99.4977	99.4129	99.3286	99.2447	99.1612	99.0779	98.9951	98.9126	98.8304	98.7482	98.6666
102.696	102.618	102.54	102.461	102.381	102.301	102.221	102.14	102.059	101.977	101.895	101.812	101.728	101.644	101.559	101.474	101.388	101.302	101.216	101.129	101.042	100.955	100.868	100.781	100.693	100.606	100.518	100.431	100.343	100.256	100.169	100.083	99.9962	99.91	99.8244	99.7393	99.6544	99.5697	99.4855	99.402	99.3187	99.236	99.1536	99.0716	98.9899	98.9086	98.8276	98.7469	98.6664	98.5862
102.542	102.466	102.389	102.311	102.233	102.154	102.075	101.996	101.916	101.835	101.754	101.672	101.59	101.507	101.424	101.34	101.256	101.171	101.087	101.002	100.916	100.831	100.745	100.659	100.573	100.488	100.402	100.316	100.229	100.144	100.058	99.9734	99.8885	99.8038	99.7197	99.6361	99.5528	99.4696	99.387	99.305	99.2232	99.142	99.0611	98.9807	98.9005	98.8208	98.7413	98.6622	98.5832	98.5046
102.388	102.313	102.237	102.16	102.083	102.006	101.928	101.85	101.772	101.692	101.613	101.532	101.451	101.37	101.288	101.206	101.123	101.04	100.957	100.873	100.79	100.705	100.621	100.537	100.453	100.368	100.284	100.199	100.115	100.031	99.9468	99.8633	99.7799	99.6967	99.6142	99.5321	99.4503	99.3687	99.2876	99.2072	99.1269	99.0472	98.9678	98.889	98.8103	98.7321	98.6543	98.5767	98.4992	98.4222
102.234	102.16	102.085	102.01	101.934	101.858	101.781	101.705	101.627	101.55	101.471	101.392	101.313	101.233	101.152	101.071	100.99	100.909	100.827	100.745	100.663	100.58	100.497	100.414	100.332	100.249	100.166	100.083	99.9997	99.9171	99.8349	99.7529	99.671	99.5894	99.5084	99.4279	99.3476	99.2675	99.1879	99.109	99.0303	98.9521	98.8743	98.797	98.7199	98.6432	98.5669	98.4909	98.415	98.3395
102.08	102.006	101.933	101.859	101.784	101.71	101.634	101.559	101.483	101.406	101.329	101.252	101.174	101.095	101.016	100.937	100.857	100.777	100.697	100.616	100.535	100.454	100.373	100.292	100.211	100.129	100.048	99.9663	99.8845	99.8035	99.7228	99.6423	99.5619	99.4819	99.4024	99.3234	99.2446	99.1661	99.0881	99.0107	98.9335	98.8569	98.7806	98.7048	98.6293	98.5542	98.4794	98.405	98.3306	98.2567
101.925	101.853	101.78	101.707	101.634	101.561	101.487	101.413	101.338	101.263	101.187	101.111	101.034	100.957	100.88	100.802	100.723	100.645	100.566	100.487	100.407	100.328	100.248	100.168	100.089	100.009	99.9291	99.8491	99.7688	99.6893	99.61	99.5311	99.4523	99.3737	99.2958	99.2183	99.1411	99.0641	98.9876	98.9118	98.8361	98.761	98.6862	98.6119	98.538	98.4644	98.3912	98.3183	98.2455	98.1732
101.77	101.699	101.628	101.556	101.484	101.412	101.339	101.266	101.193	101.119	101.045	100.97	100.895	100.819	100.743	100.666	100.589	100.512	100.435	100.357	100.279	100.201	100.123	100.045	99.9667	99.8885	99.81	99.7315	99.6527	99.5747	99.497	99.4196	99.3422	99.2653	99.1888	99.1129	99.0372	98.9617	98.8867	98.8124	98.7383	98.6647	98.5915	98.5187	98.4463	98.3743	98.3027	98.2314	98.1601	98.0893
101.615	101.545	101.475	101.404	101.334	101.263	101.191	101.12	101.047	100.975	100.902	100.829	100.755	100.681	100.606	100.531	100.455	100.379	100.304	100.227	100.151	100.074	99.9975	99.9211	99.8444	99.7677	99.6907	99.6137	99.5364	99.4598	99.3836	99.3077	99.2319	99.1564	99.0815	99.0071	98.9329	98.8589	98.7855	98.7128	98.6401	98.5681	98.4964	98.4252	98.3543	98.2839	98.2138	98.144	98.0743	98.0051
101.459	101.391	101.322	101.253	101.183	101.113	101.043	100.973	100.902	100.831	100.759	100.687	100.615	100.542	100.469	100.395	100.32	100.246	100.172	100.097	100.022	99.9472	99.8718	99.7968	99.7217	99.6464	99.5709	99.4954	99.4195	99.3445	99.2698	99.1954	99.1211	99.0471	98.9737	98.9009	98.8282	98.7557	98.6838	98.6126	98.5414	98.4709	98.4008	98.3311	98.2618	98.1929	98.1244	98.0562	97.9881	97.9204
101.304	101.237	101.169	101.101	101.033	100.964	100.895	100.826	100.757	100.687	100.617	100.546	100.475	100.403	100.331	100.259	100.186	100.113	100.04	99.9671	99.8936	99.8199	99.746	99.6726	99.5989	99.5251	99.4511	99.377	99.3027	99.2291	99.1559	99.083	99.0102	98.9377	98.8658	98.7945	98.7233	98.6523	98.5819	98.5122	98.4426	98.3736	98.305	98.2369	98.1691	98.1018	98.0349	97.9683	97.9017	97.8356
101.149	101.083	101.016	100.95	100.882	100.815	100.747	100.679	100.611	100.543	100.474	100.404	100.335	100.264	100.194	100.123	100.051	99.98	99.9085	99.8368	99.7648	99.6926	99.6201	99.5482	99.476	99.4036	99.3311	99.2585	99.1856	99.1135	99.0418	98.9703	98.8991	98.8281	98.7577	98.6879	98.6182	98.5487	98.4798	98.4117	98.3436	98.2761	98.2091	98.1425	98.0762	98.0105	97.9451	97.88	97.815	97.7504
100.994	100.929	100.864	100.798	100.732	100.666	100.6	100.533	100.466	100.399	100.331	100.263	100.195	100.126	100.057	99.9871	99.9169	99.847	99.7769	99.7066	99.6361	99.5653	99.4943	99.4238	99.3531	99.2822	99.2111	99.14	99.0686	98.998	98.9277	98.8578	98.788	98.7186	98.6497	98.5814	98.5132	98.4452	98.3779	98.3113	98.2447	98.1788	98.1133	98.0482	97.9836	97.9194	97.8555	97.792	97.7286	97.6656
100.848	100.784	100.719	100.654	100.589	100.524	100.459	100.393	100.327	100.261	100.195	100.128	100.061	99.9933	99.9254	99.8569	99.7879	99.7192	99.6504	99.5814	99.5121	99.4426	99.3729	99.3038	99.2344	99.1648	99.0951	99.0253	98.9552	98.886	98.817	98.7485	98.6801	98.612	98.5445	98.4776	98.4108	98.3443	98.2783	98.2131	98.148	98.0835	98.0195	97.9559	97.8927	97.8299	97.7675	97.7055	97.6436	97.582
100.698	100.635	100.571	100.508	100.444	100.38	100.316	100.251	100.186	100.121	100.056	99.9905	99.9245	99.8582	99.7916	99.7243	99.6566	99.5891	99.5217	99.454	99.386	99.3179	99.2496	99.1818	99.1138	99.0456	98.9772	98.9088	98.8401	98.7722	98.7047	98.6376	98.5706	98.504	98.4379	98.3724	98.3071	98.242	98.1775	98.1137	98.0501	97.9871	97.9245	97.8624	97.8007	97.7394	97.6785	97.6181	97.5576	97.4976
100.543	100.481	100.419	100.357	100.294	100.231	100.168	100.105	100.041	99.9777	99.9137	99.8493	99.7846	99.7197	99.6544	99.5884	99.5221	99.456	99.3899	99.3236	99.2571	99.1904	99.1235	99.0572	98.9906	98.9239	98.857	98.79	98.7228	98.6563	98.5903	98.5246	98.4591	98.394	98.3294	98.2654	98.2016	98.138	98.075	98.0128	97.9507	97.8893	97.8282	97.7677	97.7075	97.6478	97.5884	97.5295	97.4707	97.4122
100.384	100.323	100.262	100.201	100.14	100.078	100.016	99.9544	99.8922	99.8299	99.7672	99.7043	99.641	99.5774	99.5136	99.449	99.3841	99.3194	99.2548	99.19	99.1249	99.0597	98.9943	98.9295	98.8645	98.7992	98.7339	98.6685	98.6027	98.5378	98.4733	98.4092	98.3452	98.2817	98.2186	98.1562	98.0939	98.0319	97.9705	97.9099	97.8493	97.7895	97.73	97.6711	97.6125	97.5544	97.4967	97.4394	97.3821	97.3253
100.226	100.166	100.106	100.046	99.9861	99.9257	99.8652	99.8046	99.7436	99.6827	99.6214	99.5598	99.4979	99.4357	99.3733	99.3101	99.2466	99.1834	99.1202	99.0568	98.9932	98.9295	98.8656	98.8023	98.7388	98.675	98.6112	98.5473	98.483	98.4196	98.3567	98.2941	98.2317	98.1697	98.1082	98.0473	97.9866	97.9261	97.8663	97.8072	97.7482	97.69	97.6321	97.5747	97.5178	97.4613	97.4051	97.3495	97.2938	97.2386
100.068	100.009	99.9508	99.8918	99.8328	99.7737	99.7144	99.6551	99.5954	99.5358	99.4758	99.4155	99.3549	99.2941	99.2331	99.1713	99.1091	99.0473	98.9856	98.9236	98.8615	98.7992	98.7368	98.675	98.6129	98.5506	98.4882	98.4258	98.3631	98.3012	98.2397	98.1786	98.1177	98.0572	97.9973	97.9379	97.8788	97.8198	97.7615	97.704	97.6466	97.5899	97.5336	97.4778	97.4224	97.3675	97.3129	97.2588	97.2048	97.1511
99.9109	99.8535	99.796	99.7382	99.6804	99.6225	99.5645	99.5064	99.4479	99.3896	99.3309	99.272	99.2127	99.1533	99.0936	99.0332	98.9724	98.9119	98.8516	98.791	98.7303	98.6695	98.6085	98.5482	98.4876	98.4268	98.3659	98.3049	98.2436	98.1832	98.1232	98.0637	98.0043	97.9453	97.8869	97.829	97.7714	97.7139	97.6572	97.6012	97.5454	97.4902	97.4355	97.3813	97.3274	97.2741	97.2211	97.1686	97.1161	97.0641
99.7543	99.698	99.6416	99.585	99.5283	99.4716	99.4148	99.3579	99.3007	99.2436	99.1861	99.1285	99.0706	99.0124	98.9541	98.895	98.8355	98.7764	98.7174	98.6582	98.5989	98.5395	98.48	98.4211	98.3619	98.3025	98.243	98.1836	98.1237	98.0648	98.0062	97.9481	97.8902	97.8327	97.7758	97.7194	97.6633	97.6073	97.5521	97.4977	97.4433	97.3897	97.3365	97.2838	97.2315	97.1797	97.1283	97.0774	97.0265	96.976
99.5987	99.5435	99.4882	99.4327	99.3772	99.3217	99.266	99.2103	99.1543	99.0984	99.0422	98.9859	98.9292	98.8724	98.8153	98.7575	98.6993	98.6415	98.5839	98.5261	98.4681	98.4101	98.352	98.2944	98.2367	98.1787	98.1206	98.0625	98.0041	97.9466	97.8895	97.8329	97.7764	97.7204	97.6649	97.61	97.5553	97.5008	97.447	97.3941	97.3413	97.2892	97.2375	97.1864	97.1356	97.0853	97.0354	96.986	96.9366	96.8877
99.4434	99.3893	99.3351	99.2806	99.2263	99.1719	99.1173	99.0628	99.008	98.9533	98.8983	98.8432	98.7877	98.7321	98.6763	98.6198	98.5628	98.5063	98.45	98.3935	98.3369	98.2802	98.2234	98.1672	98.1109	98.0542	97.9975	97.9408	97.8838	97.8277	97.772	97.7167	97.6617	97.6071	97.553	97.4996	97.4463	97.3933	97.3409	97.2895	97.2381	97.1875	97.1373	97.0876	97.0384	96.9896	96.9412	96.8933	96.8454	96.798
99.2888	99.2357	99.1826	99.1292	99.0759	99.0226	98.9692	98.9158	98.8621	98.8086	98.7548	98.7008	98.6466	98.5922	98.5377	98.4823	98.4266	98.3713	98.3163	98.2611	98.2058	98.1504	98.0949	98.0401	97.9851	97.9297	97.8744	97.819	97.7633	97.7086	97.6543	97.6004	97.5468	97.4936	97.4409	97.3889	97.337	97.2854	97.2344	97.1845	97.1345	97.0854	97.0366	96.9884	96.9406	96.8933	96.8464	96.8	96.7536	96.7077
99.1351	99.0831	99.0309	98.9786	98.9264	98.8741	98.8218	98.7696	98.717	98.6646	98.6119	98.5592	98.5061	98.4529	98.3996	98.3454	98.2909	98.2368	98.1831	98.1291	98.0751	98.021	97.9668	97.9133	97.8595	97.8055	97.7514	97.6974	97.643	97.5896	97.5367	97.4842	97.4319	97.3801	97.3288	97.2781	97.2277	97.1774	97.1279	97.0793	97.0308	96.9831	96.9358	96.889	96.8426	96.7968	96.7513	96.7063	96.6614	96.6169
98.9824	98.9313	98.8801	98.8289	98.7777	98.7265	98.6753	98.6241	98.5726	98.5213	98.4698	98.4182	98.3663	98.3143	98.2621	98.2091	98.1558	98.1029	98.0504	97.9976	97.9448	97.892	97.8391	97.7868	97.7344	97.6816	97.6289	97.5761	97.523	97.4709	97.4193	97.3681	97.3172	97.2668	97.2168	97.1675	97.1184	97.0695	97.0213	96.9742	96.9271	96.8808	96.8349	96.7895	96.7445	96.7001	96.656	96.6125	96.569	96.526
98.8316	98.7815	98.7313	98.681	98.6309	98.5808	98.5306	98.4805	98.4301	98.3799	98.3295	98.279	98.2283	98.1774	98.1263	98.0745	98.0224	97.9706	97.9193	97.8677	97.8161	97.7645	97.7129	97.6619	97.6107	97.5591	97.5076	97.4561	97.4043	97.3535	97.3032	97.2533	97.2037	97.1545	97.1059	97.0579	97.0101	96.9626	96.9157	96.8699	96.8242	96.7792	96.7347	96.6907	96.6471	96.604	96.5614	96.5192	96.4771	96.4355
98.6807	98.6316	98.5824	98.5331	98.484	98.4349	98.3857	98.3367	98.2873	98.2382	98.1888	98.1394	98.0898	98.04	97.9901	97.9394	97.8884	97.8378	97.7876	97.7372	97.6868	97.6364	97.586	97.5362	97.4862	97.4359	97.3856	97.3353	97.2848	97.2352	97.1862	97.1376	97.0893	97.0414	96.9941	96.9474	96.9009	96.8546	96.8091	96.7646	96.7202	96.6767	96.6335	96.5909	96.5486	96.507	96.4657	96.4249	96.3842	96.344
98.5303	98.482	98.4337	98.3854	98.3373	98.2891	98.241	98.193	98.1446	98.0965	98.0482	97.9999	97.9513	97.9026	97.8538	97.8042	97.7542	97.7047	97.6557	97.6065	97.5572	97.508	97.4587	97.4101	97.3613	97.3122	97.2631	97.2141	97.1647	97.1164	97.0686	97.0212	96.9742	96.9276	96.8815	96.8361	96.7909	96.7459	96.7017	96.6586	96.6155	96.5733	96.5314	96.4901	96.4493	96.409	96.3691	96.3297	96.2903	96.2515
98.3807	98.3333	98.2859	98.2386	98.1913	98.1442	98.097	98.05	98.0026	97.9555	97.9083	97.861	97.8135	97.7658	97.718	97.6695	97.6206	97.5721	97.5242	97.4761	97.428	97.3799	97.3318	97.2844	97.2368	97.1888	97.1409	97.093	97.0449	96.9977	96.9511	96.905	96.8592	96.8139	96.769	96.7249	96.6809	96.6372	96.5943	96.5524	96.5107	96.4698	96.4292	96.3893	96.3497	96.3108	96.2722	96.2342	96.1962	96.1588
98.2334	98.1869	98.1404	98.0939	98.0476	98.0013	97.9551	97.909	97.8625	97.8164	97.7701	97.7238	97.6773	97.6306	97.5839	97.5363	97.4884	97.441	97.3941	97.3471	97.3	97.253	97.2061	97.1598	97.1133	97.0664	97.0196	96.9729	96.9259	96.8799	96.8345	96.7896	96.745	96.7008	96.6572	96.6142	96.5715	96.529	96.4873	96.4467	96.4062	96.3666	96.3274	96.2887	96.2505	96.2128	96.1756	96.1389	96.1022	96.0661
98.0869	98.0412	97.9955	97.9499	97.9044	97.8591	97.8138	97.7686	97.7231	97.6778	97.6325	97.5872	97.5416	97.496	97.4502	97.4036	97.3567	97.3103	97.2644	97.2185	97.1725	97.1265	97.0807	97.0354	96.99	96.9443	96.8986	96.853	96.8071	96.7623	96.718	96.6743	96.6308	96.5878	96.5454	96.5037	96.4621	96.4209	96.3803	96.341	96.3018	96.2634	96.2255	96.1881	96.1511	96.1148	96.0788	96.0434	96.0081	95.9733
97.9427	97.8978	97.853	97.8082	97.7635	97.719	97.6746	97.6303	97.5856	97.5413	97.4968	97.4524	97.4078	97.363	97.3182	97.2725	97.2266	97.1811	97.1362	97.0913	97.0463	97.0014	96.9565	96.9124	96.868	96.8233	96.7787	96.7342	96.6894	96.6457	96.6025	96.5598	96.5175	96.4757	96.4344	96.3938	96.3534	96.3133	96.2739	96.2359	96.1979	96.1607	96.124	96.0879	96.0522	96.0171	95.9824	95.9483	95.9143	95.8808
97.7993	97.7551	97.711	97.667	97.6232	97.5795	97.5359	97.4925	97.4487	97.4052	97.3616	97.3181	97.2744	97.2305	97.1866	97.1419	97.0969	97.0523	97.0084	96.9644	96.9204	96.8765	96.8327	96.7896	96.7463	96.7026	96.659	96.6155	96.5718	96.5292	96.4871	96.4456	96.4044	96.3636	96.3234	96.284	96.2448	96.2058	96.1676	96.1307	96.0939	96.058	96.0225	95.9876	95.9532	95.9194	95.886	95.8531	95.8204	95.7882
97.657	97.6136	97.5703	97.5271	97.4841	97.4412	97.3984	97.3558	97.3128	97.2702	97.2275	97.1848	97.142	97.0991	97.056	97.0122	96.9681	96.9245	96.8815	96.8385	96.7955	96.7526	96.7097	96.6676	96.6253	96.5827	96.5401	96.4976	96.455	96.4134	96.3724	96.332	96.2919	96.2522	96.2132	96.1749	96.1367	96.0989	96.0618	96.0262	95.9906	95.9559	95.9216	95.8879	95.8547	95.8221	95.79	95.7584	95.7269	95.696
97.5153	97.4726	97.4301	97.3876	97.3454	97.3033	97.2613	97.2195	97.1773	97.1355	97.0937	97.0518	97.0099	96.9678	96.9257	96.8827	96.8395	96.7967	96.7547	96.7126	96.6706	96.6286	96.5868	96.5456	96.5044	96.4627	96.4212	96.3797	96.3381	96.2975	96.2576	96.2182	96.1792	96.1406	96.1027	96.0654	96.0284	95.9917	95.9558	95.9213	95.8868	95.8533	95.8203	95.7878	95.7558	95.7244	95.6935	95.6632	95.633	95.6033
97.3792	97.3371	97.2952	97.2534	97.2119	97.1705	97.1292	97.0881	97.0467	97.0055	96.9644	96.9233	96.8821	96.8408	96.7994	96.7573	96.7148	96.6728	96.6317	96.5904	96.5492	96.5081	96.4671	96.4269	96.3865	96.3457	96.3051	96.2645	96.2238	96.1843	96.1453	96.1069	96.0688	96.0313	95.9943	95.9581	95.9221	95.8864	95.8515	95.8181	95.7848	95.7524	95.7204	95.6891	95.6583	95.628	95.5983	95.5691	95.5401	95.5117
97.2373	97.1959	97.1548	97.1137	97.073	97.0323	96.9919	96.9516	96.9109	96.8706	96.8303	96.7901	96.7498	96.7093	96.6688	96.6274	96.5859	96.5448	96.5045	96.4642	96.4239	96.3838	96.3438	96.3045	96.2651	96.2253	96.1857	96.1461	96.1064	96.0679	96.03	95.9926	95.9556	95.9191	95.8832	95.8481	95.8132	95.7786	95.7448	95.7126	95.6805	95.6493	95.6185	95.5884	95.5588	95.5298	95.5013	95.4733	95.4456	95.4184
97.0958	97.0552	97.0148	96.9745	96.9345	96.8947	96.855	96.8155	96.7756	96.7361	96.6966	96.6572	96.6177	96.5781	96.5384	96.4979	96.4572	96.417	96.3777	96.3382	96.2989	96.2597	96.2207	96.1824	96.1439	96.1051	96.0665	96.0279	95.9892	95.9517	95.9148	95.8785	95.8425	95.8071	95.7722	95.7382	95.7044	95.6709	95.6382	95.6071	95.5762	95.5461	95.5166	95.4876	95.4592	95.4315	95.4042	95.3775	95.351	95.325
96.955	96.9151	96.8754	96.8358	96.7965	96.7575	96.7186	96.6799	96.6408	96.6021	96.5634	96.5248	96.4861	96.4473	96.4085	96.3688	96.3289	96.2896	96.2511	96.2126	96.1742	96.1359	96.0979	96.0605	96.023	95.9851	95.9475	95.9099	95.8722	95.8357	95.7998	95.7645	95.7296	95.6952	95.6614	95.6285	95.5957	95.5633	95.5317	95.5018	95.472	95.4431	95.4147	95.387	95.3598	95.3332	95.3071	95.2817	95.2564	95.2317
96.8148	96.7756	96.7366	96.6978	96.6593	96.6209	96.5828	96.5449	96.5065	96.4686	96.4307	96.3929	96.355	96.317	96.279	96.2402	96.2012	96.1626	96.1251	96.0874	96.0499	96.0126	95.9754	95.939	95.9025	95.8655	95.8288	95.7922	95.7555	95.72	95.6851	95.6508	95.6169	95.5836	95.5508	95.5189	95.4872	95.4559	95.4253	95.3966	95.3679	95.3402	95.313	95.2864	95.2604	95.235	95.2102	95.1859	95.1619	95.1385
96.6753	96.6368	96.5985	96.5604	96.5226	96.4851	96.4477	96.4105	96.3729	96.3357	96.2987	96.2616	96.2246	96.1874	96.1502	96.1121	96.0739	96.0362	95.9995	95.9628	95.9261	95.8897	95.8535	95.818	95.7824	95.7464	95.7106	95.6749	95.6392	95.6046	95.5708	95.5375	95.5046	95.4723	95.4406	95.4097	95.3791	95.3488	95.3193	95.2916	95.2642	95.2376	95.2116	95.1862	95.1613	95.1371	95.1135	95.0904	95.0676	95.0454
96.5369	96.499	96.4615	96.4241	96.387	96.3502	96.3135	96.2771	96.2403	96.2039	96.1675	96.1313	96.095	96.0586	96.0222	95.985	95.9475	95.9106	95.8748	95.8389	95.8032	95.7677	95.7324	95.6978	95.6631	95.628	95.5931	95.5584	95.5236	95.49	95.4572	95.4249	95.393	95.3617	95.3309	95.3011	95.2715	95.2423	95.2138	95.1873	95.1609	95.1355	95.1106	95.0864	95.0628	95.0398	95.0173	94.9955	94.9739	94.9529
96.3993	96.3621	96.3252	96.2885	96.2522	96.2161	96.1802	96.1446	96.1085	96.0728	96.0372	96.0017	95.9662	95.9306	95.895	95.8586	95.8219	95.7858	95.7509	95.7159	95.681	95.6464	95.612	95.5783	95.5445	95.5104	95.4765	95.4427	95.4088	95.3762	95.3443	95.313	95.2821	95.2518	95.2221	95.1933	95.1647	95.1365	95.1091	95.0837	95.0584	95.0342	95.0105	94.9874	94.9649	94.9431	94.9219	94.9012	94.8808	94.8611
96.2622	96.2257	96.1895	96.1535	96.1179	96.0825	96.0474	96.0125	95.9771	95.9422	95.9073	95.8726	95.8379	95.803	95.7682	95.7326	95.6967	95.6614	95.6273	95.5931	95.5592	95.5254	95.4919	95.4591	95.4262	95.3929	95.3599	95.3271	95.2941	95.2625	95.2315	95.2012	95.1713	95.142	95.1132	95.0854	95.0578	95.0306	95.0042	94.9799	94.9558	94.9327	94.9101	94.8882	94.8669	94.8463	94.8262	94.8068	94.7876	94.7691
96.1258	96.09	96.0545	96.0192	95.9843	95.9496	95.9152	95.8811	95.8464	95.8122	95.7781	95.7441	95.7102	95.6761	95.642	95.6071	95.5721	95.5375	95.5043	95.4709	95.4378	95.4049	95.3723	95.3404	95.3084	95.276	95.2439	95.2119	95.1799	95.1491	95.1191	95.0897	95.0608	95.0324	95.0046	94.9778	94.9512	94.925	94.8996	94.8764	94.8533	94.8313	94.8099	94.7891	94.7689	94.7494	94.7305	94.7122	94.6942	94.6769
95.9903	95.9551	95.9203	95.8857	95.8515	95.8176	95.7839	95.7505	95.7166	95.6831	95.6497	95.6165	95.5833	95.55	95.5167	95.4826	95.4483	95.4145	95.382	95.3496	95.3173	95.2852	95.2534	95.2224	95.1913	95.1598	95.1286	95.0975	95.0664	95.0366	95.0075	94.9791	94.9511	94.9236	94.8968	94.8709	94.8453	94.8201	94.7956	94.7735	94.7516	94.7307	94.7103	94.6906	94.6716	94.6532	94.6354	94.6183	94.6015	94.5853
95.8564	95.8219	95.7878	95.7539	95.7204	95.6872	95.6543	95.6217	95.5884	95.5557	95.5231	95.4906	95.4582	95.4256	95.3931	95.3597	95.3262	95.2932	95.2616	95.2299	95.1985	95.1673	95.1364	95.1062	95.076	95.0453	95.015	94.9848	94.9546	94.9257	94.8976	94.87	94.843	94.8165	94.7906	94.7657	94.741	94.7167	94.6933	94.6722	94.6513	94.6315	94.6122	94.5936	94.5757	94.5584	94.5418	94.5258	94.5101	94.4951
95.7231	95.6893	95.6558	95.6226	95.5899	95.5574	95.5251	95.4932	95.4607	95.4287	95.3968	95.3651	95.3334	95.3016	95.2698	95.2372	95.2044	95.1722	95.1414	95.1105	95.0799	95.0496	95.0195	94.9902	94.9608	94.931	94.9015	94.8722	94.8428	94.8149	94.7876	94.761	94.7349	94.7093	94.6843	94.6603	94.6366	94.6133	94.5908	94.5707	94.5509	94.5321	94.5139	94.4964	94.4795	94.4634	94.4478	94.4329	94.4184	94.4046
95.5907	95.5576	95.5248	95.4923	95.4602	95.4284	95.3969	95.3658	95.334	95.3026	95.2715	95.2405	95.2096	95.1785	95.1475	95.1156	95.0836	95.0521	95.0221	94.9921	94.9623	94.9328	94.9036	94.8751	94.8465	94.8176	94.789	94.7605	94.7321	94.705	94.6787	94.653	94.6277	94.6031	94.579	94.556	94.5332	94.5108	94.4892	94.4701	94.4514	94.4337	94.4165	94.4001	94.3843	94.3692	94.3548	94.341	94.3276	94.3148
95.4578	95.4253	95.3932	95.3614	95.33	95.2989	95.268	95.2376	95.2065	95.1758	95.1454	95.1152	95.0849	95.0546	95.0242	94.9931	94.9619	94.9311	94.9019	94.8726	94.8436	94.815	94.7865	94.7589	94.7311	94.703	94.6752	94.6476	94.62	94.5938	94.5684	94.5435	94.5192	94.4954	94.4722	94.4501	94.4282	94.4067	94.3861	94.368	94.3503	94.3336	94.3175	94.3021	94.2874	94.2734	94.26	94.2473	94.235	94.2234
95.3256	95.2937	95.2622	95.2311	95.2004	95.1699	95.1398	95.1101	95.0796	95.0497	95.0199	94.9904	94.9608	94.9312	94.9016	94.8712	94.8406	94.8105	94.7821	94.7536	94.7254	94.6975	94.6699	94.6431	94.6161	94.5889	94.5619	94.5351	94.5083	94.483	94.4584	94.4344	94.411	94.388	94.3657	94.3445	94.3235	94.3029	94.2831	94.2661	94.2494	94.2337	94.2186	94.2043	94.1906	94.1777	94.1654	94.1538	94.1425	94.132
95.196	95.1647	95.1339	95.1034	95.0733	95.0435	95.014	94.985	94.9551	94.9258	94.8968	94.8678	94.839	94.81	94.781	94.7513	94.7214	94.692	94.6643	94.6366	94.6091	94.582	94.5552	94.5291	94.5029	94.4764	94.4502	94.4242	94.3982	94.3737	94.3499	94.3268	94.3041	94.2821	94.2606	94.2402	94.2201	94.2003	94.1814	94.1653	94.1496	94.1349	94.1208	94.1075	94.0949	94.0829	94.0716	94.0611	94.0509	94.0414
95.0605	95.03	94.9999	94.9702	94.9409	94.9119	94.8833	94.855	94.8259	94.7974	94.7691	94.741	94.713	94.6848	94.6567	94.6277	94.5987	94.5701	94.5432	94.5164	94.4898	94.4636	94.4376	94.4124	94.3871	94.3615	94.3362	94.3111	94.2861	94.2625	94.2397	94.2175	94.1958	94.1746	94.1541	94.1346	94.1155	94.0967	94.0787	94.0637	94.049	94.0354	94.0224	94.0101	93.9986	93.9877	93.9776	93.9681	93.959	93.9507
94.9242	94.8944	94.8651	94.8361	94.8075	94.7793	94.7514	94.7239	94.6956	94.6678	94.6403	94.6129	94.5857	94.5582	94.5309	94.5027	94.4744	94.4466	94.4206	94.3946	94.3688	94.3434	94.3183	94.294	94.2696	94.2448	94.2204	94.1962	94.172	94.1493	94.1274	94.1061	94.0853	94.0651	94.0455	94.0269	94.0087	93.9908	93.9738	93.9598	93.9462	93.9336	93.9217	93.9105	93.9	93.8902	93.8812	93.8728	93.8648	93.8577
94.7881	94.759	94.7304	94.7021	94.6743	94.6468	94.6197	94.593	94.5654	94.5383	94.5115	94.4849	94.4584	94.4317	94.4051	94.3777	94.3501	94.3231	94.2979	94.2727	94.2478	94.2232	94.199	94.1755	94.1519	94.128	94.1044	94.081	94.0578	94.036	94.0149	93.9945	93.9746	93.9553	93.9366	93.919	93.9017	93.8847	93.8686	93.8556	93.8431	93.8316	93.8207	93.8105	93.8011	93.7924	93.7845	93.7772	93.7703	93.7643
94.6523	94.6239	94.596	94.5684	94.5413	94.5146	94.4882	94.4622	94.4353	94.409	94.3829	94.357	94.3312	94.3052	94.2794	94.2527	94.226	94.1996	94.1752	94.1508	94.1267	94.103	94.0796	94.0569	94.0342	94.0111	93.9884	93.9659	93.9435	93.9225	93.9024	93.8829	93.8639	93.8454	93.8276	93.8109	93.7945	93.7785	93.7633	93.7513	93.7397	93.7293	93.7194	93.7104	93.702	93.6944	93.6875	93.6813	93.6756	93.6706
94.5159	94.4882	94.461	94.4341	94.4078	94.3817	94.3561	94.3308	94.3046	94.279	94.2536	94.2284	94.2034	94.1781	94.153	94.1271	94.101	94.0754	94.0518	94.0283	94.005	93.9821	93.9595	93.9376	93.9157	93.8935	93.8716	93.85	93.8284	93.8083	93.7891	93.7705	93.7524	93.7348	93.7179	93.7021	93.6866	93.6715	93.6572	93.6463	93.6357	93.6263	93.6175	93.6095	93.6023	93.5957	93.5899	93.5848	93.5802	93.5764
94.3797	94.3527	94.3262	94.3	94.2743	94.249	94.2241	94.1995	94.174	94.1491	94.1244	94.0999	94.0756	94.051	94.0266	94.0014	93.9761	93.9513	93.9284	93.9057	93.8832	93.8611	93.8393	93.8183	93.7972	93.7758	93.7548	93.734	93.7133	93.6941	93.6757	93.658	93.6407	93.6241	93.608	93.5932	93.5786	93.5644	93.551	93.5411	93.5316	93.5233	93.5156	93.5086	93.5024	93.497	93.4923	93.4883	93.4848	93.4821
94.2442	94.2178	94.1919	94.1665	94.1415	94.1169	94.0927	94.0689	94.044	94.0198	93.9958	93.972	93.9484	93.9246	93.9009	93.8764	93.8518	93.8277	93.8056	93.7836	93.762	93.7407	93.7197	93.6995	93.6793	93.6588	93.6386	93.6186	93.5988	93.5804	93.5629	93.5461	93.5297	93.514	93.4988	93.4849	93.4712	93.4579	93.4455	93.4366	93.4282	93.4209	93.4142	93.4084	93.4033	93.3989	93.3953	93.3924	93.3901	93.3885
94.109	94.0833	94.0581	94.0333	94.009	93.9852	93.9616	93.9385	93.9144	93.8907	93.8675	93.8444	93.8215	93.7983	93.7753	93.7515	93.7277	93.7042	93.683	93.6618	93.6409	93.6204	93.6003	93.5809	93.5615	93.5418	93.5224	93.5033	93.4843	93.4668	93.4502	93.4342	93.4188	93.4039	93.3896	93.3765	93.3638	93.3514	93.3399	93.332	93.3246	93.3184	93.3128	93.308	93.304	93.3007	93.2982	93.2964	93.2952	93.2947
93.9746	93.9496	93.925	93.9009	93.8774	93.8542	93.8313	93.809	93.7855	93.7625	93.7399	93.7175	93.6953	93.6728	93.6505	93.6274	93.6043	93.5815	93.5611	93.5406	93.5205	93.5009	93.4815	93.463	93.4444	93.4255	93.407	93.3886	93.3705	93.3539	93.3381	93.323	93.3084	93.2944	93.281	93.2688	93.257	93.2455	93.2348	93.228	93.2217	93.2164	93.2119	93.2082	93.2052	93.203	93.2016	93.2009	93.2008	93.2015
93.8402	93.8158	93.792	93.7686	93.7457	93.7232	93.701	93.6794	93.6565	93.6342	93.6123	93.5906	93.569	93.5473	93.5256	93.5033	93.4808	93.4588	93.4391	93.4194	93.4001	93.3812	93.3627	93.345	93.3272	93.3091	93.2914	93.2739	93.2566	93.2408	93.2259	93.2117	93.1979	93.1848	93.1722	93.161	93.15	93.1394	93.1297	93.1238	93.1185	93.1143	93.1108	93.1082	93.1063	93.1052	93.1048	93.1052	93.1062	93.108
93.7063	93.6826	93.6595	93.6367	93.6145	93.5927	93.5713	93.5503	93.5282	93.5066	93.4853	93.4643	93.4434	93.4223	93.4014	93.3797	93.3579	93.3366	93.3177	93.2988	93.2803	93.2622	93.2445	93.2275	93.2105	93.1933	93.1764	93.1597	93.1432	93.1283	93.1143	93.1009	93.088	93.0757	93.0641	93.0537	93.0436	93.0339	93.0251	93.0202	93.0159	93.0128	93.0103	93.0087	93.0079	93.0079	93.0086	93.0101	93.0122	93.0151
93.573	93.55	93.5275	93.5054	93.4839	93.4628	93.4421	93.4218	93.4003	93.3794	93.3588	93.3384	93.3182	93.2978	93.2776	93.2566	93.2355	93.2149	93.1967	93.1786	93.1608	93.1435	93.1266	93.1104	93.0943	93.0778	93.0617	93.0459	93.0302	93.0162	93.003	92.9904	92.9784	92.967	92.9562	92.9466	92.9374	92.9286	92.9206	92.9168	92.9135	92.9114	92.91	92.9094	92.9096	92.9107	92.9125	92.9151	92.9182	92.9222
93.4403	93.418	93.3961	93.3748	93.354	93.3336	93.3135	93.294	93.2732	93.2529	93.2329	93.2132	93.1937	93.1739	93.1544	93.1341	93.1137	93.0937	93.0763	93.059	93.042	93.0254	93.0093	92.9939	92.9785	92.9628	92.9475	92.9325	92.9177	92.9045	92.8921	92.8804	92.8692	92.8586	92.8487	92.84	92.8316	92.8237	92.8166	92.8138	92.8115	92.8104	92.81	92.8104	92.8117	92.8137	92.8166	92.8203	92.8245	92.8296
93.3083	93.2866	93.2654	93.2448	93.2246	93.2049	93.1856	93.1667	93.1466	93.1269	93.1077	93.0886	93.0698	93.0507	93.0317	93.0121	92.9924	92.9731	92.9564	92.9399	92.9236	92.9079	92.8925	92.8779	92.8633	92.8484	92.8339	92.8197	92.8056	92.7932	92.7817	92.7708	92.7605	92.7507	92.7416	92.7338	92.7263	92.7192	92.713	92.7112	92.7099	92.7098	92.7103	92.7118	92.7141	92.7172	92.7211	92.7258	92.7311	92.7372
93.1769	93.1559	93.1354	93.1154	93.0959	93.0769	93.0583	93.0402	93.0207	93.0017	92.9831	92.9647	92.9465	92.9281	92.9099	92.8909	92.8719	92.8533	92.8373	92.8215	92.8061	92.7911	92.7765	92.7626	92.7488	92.7347	92.721	92.7076	92.6944	92.6828	92.6721	92.662	92.6525	92.6436	92.6353	92.6284	92.6217	92.6155	92.6101	92.6093	92.609	92.6098	92.6114	92.6139	92.6172	92.6213	92.6263	92.632	92.6384	92.6456
93.0462	93.0259	93.0061	92.9868	92.968	92.9497	92.9318	92.9144	92.8956	92.8773	92.8593	92.8416	92.8241	92.8063	92.7888	92.7705	92.7521	92.7343	92.719	92.704	92.6893	92.6751	92.6613	92.6482	92.6351	92.6218	92.609	92.5963	92.5839	92.5732	92.5633	92.5541	92.5454	92.5373	92.5299	92.5238	92.518	92.5126	92.5081	92.5082	92.5089	92.5108	92.5134	92.5169	92.5212	92.5263	92.5323	92.5391	92.5465	92.5548
92.9165	92.8968	92.8778	92.8592	92.8411	92.8235	92.8063	92.7897	92.7715	92.7539	92.7366	92.7196	92.7028	92.6857	92.6688	92.6512	92.6336	92.6164	92.6019	92.5876	92.5737	92.5603	92.5472	92.535	92.5227	92.5102	92.4981	92.4863	92.4748	92.4648	92.4558	92.4474	92.4396	92.4324	92.4257	92.4205	92.4156	92.4111	92.4074	92.4084	92.4101	92.413	92.4166	92.4211	92.4264	92.4326	92.4396	92.4474	92.4559	92.4652
92.788	92.769	92.7507	92.7328	92.7155	92.6987	92.6822	92.6663	92.6488	92.6319	92.6154	92.599	92.5829	92.5665	92.5503	92.5335	92.5166	92.5001	92.4864	92.473	92.4598	92.4472	92.435	92.4235	92.4121	92.4004	92.3891	92.3781	92.3674	92.3584	92.3502	92.3427	92.3357	92.3293	92.3236	92.3192	92.3151	92.3115	92.3087	92.3108	92.3134	92.3173	92.322	92.3275	92.3338	92.341	92.3491	92.358	92.3675	92.3779
92.6603	92.6421	92.6245	92.6074	92.5908	92.5747	92.559	92.5439	92.5271	92.5109	92.495	92.4794	92.464	92.4483	92.4329	92.4167	92.4005	92.3848	92.3719	92.3592	92.3469	92.3351	92.3237	92.313	92.3024	92.2915	92.2811	92.271	92.2611	92.2529	92.2456	92.2389	92.2328	92.2273	92.2224	92.2188	92.2157	92.2129	92.2109	92.214	92.2177	92.2226	92.2282	92.2348	92.2421	92.2504	92.2594	92.2694	92.2799	92.2914
92.5335	92.516	92.4991	92.4827	92.4669	92.4516	92.4366	92.4222	92.4062	92.3907	92.3755	92.3606	92.3459	92.331	92.3162	92.3008	92.2853	92.2703	92.2583	92.2464	92.2348	92.2238	92.2132	92.2034	92.1936	92.1835	92.174	92.1646	92.1556	92.1482	92.1418	92.136	92.1307	92.126	92.122	92.1193	92.117	92.1151	92.114	92.1181	92.1227	92.1286	92.1353	92.1428	92.1512	92.1605	92.1706	92.1815	92.1931	92.2056
92.4091	92.3924	92.3762	92.3605	92.3454	92.3308	92.3166	92.303	92.2876	92.2728	92.2584	92.2442	92.2302	92.2159	92.2018	92.1871	92.1724	92.1581	92.1468	92.1357	92.1249	92.1147	92.1049	92.0958	92.0868	92.0776	92.0688	92.0603	92.0521	92.0455	92.0399	92.0349	92.0305	92.0267	92.0234	92.0216	92.0201	92.0191	92.0188	92.0238	92.0295	92.0364	92.044	92.0525	92.0619	92.0722	92.0832	92.0952	92.1078	92.1213
92.2857	92.2697	92.2542	92.2393	92.2249	92.2111	92.1976	92.1847	92.1701	92.156	92.1422	92.1287	92.1154	92.1018	92.0885	92.0744	92.0604	92.0468	92.0363	92.026	92.016	92.0066	91.9976	91.9893	91.981	91.9726	91.9646	91.9569	91.9495	91.9438	91.939	91.9349	91.9313	91.9282	91.9258	91.9248	91.9242	91.924	91.9245	91.9305	91.9371	91.945	91.9536	91.9631	91.9734	91.9846	91.9967	92.0097	92.0233	92.0378
92.1633	92.148	92.1332	92.1191	92.1055	92.0923	92.0796	92.0675	92.0536	92.0401	92.0271	92.0143	92.0017	91.9888	91.9761	91.9628	91.9495	91.9366	91.9269	91.9174	91.9082	91.8996	91.8913	91.8838	91.8764	91.8688	91.8616	91.8547	91.848	91.8432	91.8392	91.8359	91.8331	91.8309	91.8293	91.8291	91.8293	91.8299	91.8313	91.8382	91.8458	91.8546	91.8642	91.8746	91.886	91.8982	91.9112	91.9251	91.9397	91.9553
92.0432	92.0286	92.0147	92.0013	91.9885	91.9762	91.9643	91.9529	91.9397	91.9271	91.9147	91.9027	91.8908	91.8787	91.8668	91.8542	91.8416	91.8295	91.8206	91.8119	91.8035	91.7957	91.7883	91.7816	91.775	91.7682	91.7618	91.7557	91.7499	91.7459	91.7428	91.7403	91.7383	91.737	91.7362	91.7368	91.7379	91.7393	91.7415	91.7494	91.7579	91.7677	91.7782	91.7897	91.8019	91.8151	91.8291	91.844	91.8596	91.8761
91.9305	91.9167	91.9034	91.8907	91.8786	91.8669	91.8557	91.8451	91.8325	91.8205	91.8088	91.7974	91.7862	91.7747	91.7634	91.7515	91.7395	91.728	91.7198	91.7118	91.7042	91.6971	91.6904	91.6844	91.6785	91.6724	91.6668	91.6614	91.6563	91.653	91.6506	91.6489	91.6476	91.647	91.6469	91.6483	91.6501	91.6522	91.6552	91.6639	91.6733	91.6839	91.6953	91.7076	91.7208	91.7348	91.7497	91.7655	91.782	91.7994
91.8183	91.8051	91.7926	91.7806	91.7691	91.7582	91.7477	91.7377	91.7258	91.7144	91.7034	91.6926	91.682	91.6711	91.6605	91.6492	91.6379	91.6271	91.6196	91.6123	91.6054	91.599	91.593	91.5877	91.5825	91.5771	91.5722	91.5676	91.5632	91.5606	91.559	91.5579	91.5574	91.5575	91.5581	91.5603	91.5628	91.5657	91.5693	91.5789	91.5892	91.6006	91.6129	91.6261	91.6401	91.655	91.6708	91.6875	91.7048	91.7231
91.7098	91.6972	91.6853	91.6739	91.6631	91.6528	91.6429	91.6336	91.6223	91.6114	91.601	91.5908	91.5808	91.5705	91.5604	91.5497	91.539	91.5288	91.5219	91.5153	91.509	91.5033	91.498	91.4934	91.4888	91.4841	91.4798	91.4758	91.4722	91.4703	91.4693	91.469	91.4691	91.4699	91.4712	91.474	91.4772	91.4808	91.4851	91.4955	91.5066	91.5189	91.532	91.546	91.5609	91.5766	91.5933	91.6108	91.629	91.6482
91.6014	91.5895	91.5782	91.5675	91.5573	91.5477	91.5384	91.5298	91.519	91.5088	91.499	91.4894	91.48	91.4702	91.4607	91.4507	91.4406	91.4309	91.4247	91.4187	91.4132	91.4081	91.4035	91.3995	91.3956	91.3916	91.388	91.3847	91.3816	91.3805	91.3802	91.3805	91.3814	91.3828	91.3848	91.3883	91.3922	91.3965	91.4015	91.4127	91.4246	91.4377	91.4517	91.4665	91.4823	91.4989	91.5164	91.5348	91.5539	91.5739
91.4927	91.4815	91.4708	91.4607	91.4512	91.4422	91.4336	91.4256	91.4155	91.4059	91.3966	91.3876	91.3788	91.3696	91.3608	91.3513	91.3418	91.3328	91.3272	91.322	91.3171	91.3127	91.3087	91.3054	91.3022	91.2988	91.2959	91.2933	91.291	91.2905	91.2909	91.292	91.2935	91.2956	91.2983	91.3025	91.3071	91.3121	91.3178	91.3298	91.3426	91.3566	91.3714	91.3871	91.4037	91.4211	91.4395	91.4588	91.4788	91.4997
91.3844	91.3738	91.3638	91.3544	91.3455	91.3372	91.3293	91.3219	91.3124	91.3034	91.2947	91.2863	91.2781	91.2696	91.2613	91.2524	91.2436	91.2351	91.2303	91.2257	91.2215	91.2178	91.2145	91.2119	91.2093	91.2067	91.2044	91.2025	91.2009	91.2011	91.2022	91.2039	91.2062	91.209	91.2124	91.2173	91.2226	91.2283	91.2347	91.2476	91.2612	91.276	91.2916	91.3082	91.3256	91.344	91.3632	91.3833	91.4042	91.426
91.2759	91.2659	91.2565	91.2478	91.2396	91.2319	91.2247	91.218	91.2091	91.2007	91.1926	91.1848	91.1773	91.1693	91.1616	91.1534	91.1452	91.1373	91.1332	91.1293	91.1258	91.1227	91.1201	91.1182	91.1163	91.1144	91.1129	91.1116	91.1107	91.1116	91.1135	91.1159	91.1189	91.1224	91.1264	91.1321	91.1381	91.1445	91.1516	91.1653	91.1798	91.1955	91.212	91.2294	91.2477	91.2669	91.287	91.308	91.3298	91.3525
91.1698	91.1605	91.1517	91.1436	91.136	91.129	91.1224	91.1164	91.108	91.1002	91.0927	91.0855	91.0785	91.0711	91.064	91.0564	91.0488	91.0415	91.038	91.0348	91.0319	91.0296	91.0276	91.0263	91.0251	91.0238	91.023	91.0224	91.0221	91.0237	91.0263	91.0294	91.033	91.0372	91.042	91.0483	91.055	91.0621	91.0699	91.0844	91.0997	91.1162	91.1335	91.1518	91.1709	91.191	91.2119	91.2338	91.2564	91.28
[truncated: 143 more columns]

## Sheet: Figure 3(b)
Figure 3(b)
Contents:
	Raw ungated		206x193 pixel image data (starting row 7)
	Background ungated		206x193 pixel image data (starting row 216)
	Images for raw, background, and background subtracted data shown at right
181.667	189.472	180.982	211.656	178.791	220.282	187.829	186.825	230.918	288.248	233.382	188.103	232.561	240.777	207.684	177.331	242.785	244.109	191.891	205.128	233.702	214.622	209.373	193.717	234.98	190.431	200.062	208.46	223.888	187.144	224.756	239.545	216.22	227.312	221.378	204.261	264.969	205.676	256.753	240.229	231.876	208.962	251.869	228.088	254.06	263.554	211.519	239.316	228.27	239.91
173.496	177.513	152.774	170.803	192.804	291.717	193.352	218.046	178.198	197.734	206.041	233.748	219.689	223.158	208.78	213.162	220.784	251.549	194.402	203.302	217.179	244.246	264.238	219.324	219.506	231.739	222.063	199.651	190.978	232.607	169.845	198.555	272.272	227.175	209.83	195.36	203.576	250.636	251.001	280.397	309.929	202.07	215.49	270.674	281.675	221.195	258.624	207.684	220.191	218.274
199.331	192.941	237.536	187.692	183.493	185.181	196.228	243.881	192.074	204.809	238.632	219.872	242.968	205.493	206.589	191.344	233.519	191.663	225.714	250.089	184.588	184.223	164.23	184.04	560.611	209.875	228.27	225.714	196.228	236.441	188.24	252.645	192.987	240.092	211.336	187.509	216.585	211.747	212.066	218.228	291.488	268.986	231.511	239.91	219.643	248.445	221.697	268.62	254.607	201.157
197.551	194.265	200.564	190.978	211.884	195.68	197.323	201.34	239.773	219.141	209.875	229.001	255.885	265.517	196.456	248.217	192.256	252.827	206.772	157.155	214.622	238.267	233.382	213.527	237.354	236.578	166.969	208.415	260.815	201.705	228.27	234.615	213.116	194.584	233.519	209.145	218.091	237.171	279.027	200.427	228.772	272.455	228.955	279.712	249.495	295.505	252.416	244.063	280.214	250.408
241.37	181.53	180.617	171.488	179.156	204.809	225.714	217.133	214.577	213.299	201.887	233.519	191.846	269.351	191.344	224.984	222.565	207.867	203.348	186.962	185.501	235.163	209.875	233.885	203.896	170.438	172.766	195.68	214.257	357.4	216.037	229.868	208.78	199.879	208.78	238.769	279.712	271.542	243.379	242.648	282.953	216.95	205.311	220.784	228.042	255.703	228.635	300.8	237.171	237.308
176.235	207.182	211.519	172.766	190.933	240.823	183.31	234.569	206.772	209.693	227.54	244.429	199.514	254.607	248.628	297.879	235.665	190.248	238.221	209.465	247.715	206.817	196.638	240.777	210.606	242.238	238.221	194.949	228.042	224.801	191.891	182.215	211.336	235.528	244.611	212.934	230.963	258.076	205.311	206.224	194.082	250.819	226.947	299.887	178.791	270.674	293.953	217.361	270.994	271.313
196.228	204.444	207.867	189.518	199.331	194.037	230.233	196.045	215.307	218.091	247.532	196.228	216.95	249.358	231.192	205.676	224.071	251.549	196.593	237.856	202.937	233.154	205.174	228.042	212.979	212.979	179.111	149.67	215.125	221.332	237.491	202.07	193.352	218.594	233.885	178.791	245.159	285.007	236.258	248.582	192.622	245.205	225.303	226.034	223.341	201.522	249.358	256.844	199.514	270.994
314.996	234.432	234.98	223.706	289.024	172.036	245.478	240.823	243.698	236.076	207.867	239.316	257.164	249.723	231.876	230.826	251.321	259.035	219.506	233.885	266.429	224.482	209.921	184.634	207.137	205.904	274.052	409.891	209.373	247.35	184.999	184.04	208.415	174.592	262.093	270.811	311.39	202.572	214.759	229.503	232.287	248.628	201.887	218.639	243.561	229.32	249.176	265.882	179.887	216.403
303.904	187.007	220.1	265.699	269.716	192.622	232.789	191.48	245.524	214.394	196.273	208.597	240.594	251.914	197.506	223.204	253.558	297.879	258.487	242.968	240.047	250.408	237.901	256.114	221.104	230.781	238.586	258.122	203.713	234.113	189.7	183.31	218.639	167.654	200.609	208.962	251.138	189.837	260.085	227.175	214.805	217.863	231.328	226.764	333.893	226.992	189.153	255.338	249.678	264.056
213.527	172.629	198.236	199.742	207.867	223.523	242.831	192.393	246.437	178.38	234.25	250.271	228.955	184.04	251.914	251.367	221.56	254.288	331.565	264.649	225.486	294.684	275.33	293.36	243.333	216.813	201.112	191.526	199.514	247.35	242.603	313.352	169.114	207.502	235.893	255.703	223.706	215.855	311.527	211.884	241.872	215.125	190.431	246.802	224.984	283.911	284.596	257.209	271.176	274.235
205.859	192.074	274.646	241.005	218.959	218.594	280.99	196.41	230.05	223.386	230.781	207.502	213.39	197.506	246.848	267.525	225.897	250.089	297.377	273.185	302.078	262.96	292.812	268.803	237.719	214.44	202.024	185.729	228.407	200.062	201.705	204.626	206.224	208.05	179.156	213.116	236.623	203.12	214.029	201.522	219.872	222.61	239.179	185.729	249.358	191.709	244.657	223.706	297.559	267.16
228.818	204.261	196.364	229.138	187.327	179.567	227.723	210.423	199.286	229.913	194.219	220.83	262.458	218.776	283.546	278.799	251.184	301.896	245.341	287.198	269.168	259.857	268.986	263.736	221.332	228.955	270.264	200.062	202.07	231.876	220.784	239.179	224.071	216.95	238.084	245.341	199.697	229.138	274.828	250.408	210.788	234.797	204.991	236.258	218.411	258.989	243.698	250.271	249.176	308.97
236.988	264.238	157.11	225.349	220.054	185.912	196.045	185.684	211.336	229.685	198.966	204.946	209.693	183.493	256.251	206.452	295.186	256.844	260.815	242.968	238.769	262.96	291.945	208.643	204.626	191.663	176.6	204.946	208.232	202.618	186.094	188.97	229.913	218.046	249.723	210.971	179.887	194.265	223.386	209.875	230.461	249.678	171.534	223.295	182.443	274.828	242.466	249.906	325.54	242.42
216.768	234.25	238.997	187.692	235.345	222.975	212.431	269.351	194.219	234.387	182.397	220.237	219.917	186.779	208.78	266.247	219.872	287.015	223.341	276.654	217.726	276.061	264.604	279.347	224.436	191.161	218.274	224.801	176.007	230.598	198.829	254.105	254.562	215.718	233.885	238.084	215.9	204.033	262.458	401.173	241.37	239.179	208.232	255.338	220.465	273.504	276.426	293.725	224.573	276.106
209.145	220.1	217.133	193.124	175.87	213.344	194.767	178.974	234.25	172.401	238.632	192.576	232.104	259.537	198.464	220.419	269.533	200.427	209.51	261.18	227.494	287.928	174.637	240.275	242.055	261.911	193.9	194.949	204.261	217.361	187.875	197.551	209.145	186.779	207.137	194.402	212.386	193.717	222.017	290.119	204.078	242.101	217.909	212.842	195.497	207.821	235.3	250.225	270.994	230.233
218.228	211.701	239.545	201.157	208.278	184.223	228.772	190.385	207.684	226.627	218.822	185.912	212.431	244.246	240.594	361.782	286.285	251.367	211.884	259.72	208.05	252.462	228.225	175.916	234.98	217.498	185.136	218.046	202.755	180.069	182.58	210.606	199.194	225.166	188.605	208.05	227.494	189.883	245.707	270.081	196.273	225.166	255.749	228.772	261.18	172.766	305.547	291.899	298.792	255.749
177.878	159.483	170.94	192.804	231.876	212.431	260.998	235.163	201.842	202.8	248.217	174.774	222.747	194.037	239.316	228.088	187.327	232.972	215.17	256.068	202.983	201.887	209.875	201.842	175.733	201.705	217.315	172.949	197.369	183.127	188.787	214.622	215.855	180.982	222.063	221.332	225.897	185.318	182.808	231.694	229.001	192.759	229.001	225.166	216.083	220.602	258.259	218.776	249.906	244.794
215.855	221.88	209.145	203.485	255.703	177.376	225.349	221.88	205.859	211.153	241.325	188.742	222.61	260.998	224.573	255.155	256.114	213.938	237.308	242.968	209.51	222.428	211.656	205.859	205.174	224.847	194.949	195.999	378.625	198.053	219.141	236.441	205.859	182.945	252.462	206.406	195.178	201.659	312.987	252.645	252.645	214.759	200.427	186.231	251.001	247.715	219.872	236.76	294.455	220.237
198.053	207.547	247.715	190.02	271.176	215.672	201.34	180.754	197.14	289.526	195.497	186.779	218.73	240.64	258.624	246.391	224.756	230.05	211.29	202.07	238.951	193.124	214.075	221.652	203.485	217.179	186.049	241.553	259.674	201.659	194.63	262.823	183.721	203.166	234.113	265.334	211.656	252.964	206.954	205.174	186.049	229.001	194.219	265.334	198.601	261.363	264.467	221.15	248.08	261.5
210.423	169.343	269.533	246.985	207.684	187.692	197.14	193.9	197.734	242.238	212.614	201.157	212.797	230.781	223.706	217.544	195.68	264.604	255.383	253.01	218.274	230.279	247.852	281.584	210.743	219.872	206.406	258.305	207.456	218.457	230.416	207.182	229.868	202.024	253.329	225.349	192.074	198.008	220.784	236.806	184.405	194.63	208.78	262.276	263.919	215.9	252.051	224.801	269.533	257.529
168.612	164.778	176.235	186.414	179.521	226.444	173.907	212.431	249.541	197.916	250.819	225.851	159.118	218.594	218.046	249.541	185.136	204.444	253.923	239.316	255.52	251.686	237.673	235.939	231.922	211.701	217.315	188.97	218.594	240.777	228.088	201.887	202.39	307.327	197.14	235.939	190.431	211.884	239.864	283.546	202.572	176.965	225.166	197.506	246.62	251.184	253.694	246.985	224.801	208.415
212.386	224.436	202.983	254.242	260.085	204.809	208.78	184.588	181.849	222.793	197.323	194.767	262.458	211.336	220.054	219.872	280.808	215.9	266.612	197.688	221.515	260.45	258.442	232.241	190.065	214.805	197.003	280.808	189.153	199.879	200.427	233.885	215.17	231.146	283.181	276.973	200.244	230.416	232.241	227.677	234.387	194.402	242.055	269.488	245.159	222.975	299.157	251.914	221.697	245.707
236.669	223.341	196.958	213.299	239.179	214.212	239.316	185.501	182.991	179.476	197.186	201.887	242.603	289.708	239.499	189.335	219.141	189.107	222.793	201.157	214.942	221.515	226.992	157.886	198.099	242.283	287.152	204.444	184.771	238.769	218.639	227.129	234.432	172.949	262.276	203.12	202.07	234.752	184.405	227.677	214.577	216.448	223.158	206.772	214.622	229.32	243.151	218.776	260.039	274.965
225.349	216.448	214.942	230.781	171.716	203.12	228.635	186.231	186.596	193.169	152.728	233.154	233.885	230.918	213.527	207.365	236.076	197.369	239.134	217.179	217.133	188.97	256.251	236.988	246.437	195.543	255.885	212.979	237.901	279.895	230.598	210.058	184.588	202.207	243.014	248.263	237.719	266.977	223.523	326.27	233.702	241.69	258.076	209.145	249.723	276.061	225.349	255.338	201.34	231.192
179.658	171.351	214.257	178.061	168.612	182.032	210.058	252.645	251.321	208.962	180.252	211.29	197.14	218.046	188.787	193.671	195.68	201.842	235.163	193.717	284.414	226.947	222.428	198.053	176.418	190.248	210.377	181.165	192.393	215.49	172.766	224.938	184.269	233.337	209.556	560.611	241.507	179.521	184.771	206.224	200.975	260.998	248.628	248.08	283.181	260.45	249.86	289.343	229.685	234.98
217.544	186.46	238.814	217.863	179.887	238.997	186.962	270.446	254.973	230.233	225.486	225.303	258.624	216.403	212.203	215.9	281.538	207.319	192.622	189.153	198.784	239.545	269.122	175.87	212.066	202.253	167.152	212.614	249.906	188.97	166.787	230.05	265.562	207	219.552	281.903	180.936	231.876	252.645	216.22	224.208	249.906	235.345	269.396	242.42	258.213	248.628	229.503	273.55	214.805
208.05	175.322	198.418	183.356	222.063	186.779	277.567	235.573	254.562	183.31	195.497	248.308	205.174	245.022	188.057	208.186	212.614	240.777	207.684	227.677	215.49	240.412	201.568	189.107	210.971	194.082	208.05	231.694	191.344	192.804	204.215	216.083	211.336	205.357	177.331	252.599	172.081	171.853	186.414	198.921	199.468	277.932	232.059	274.828	302.078	265.745	273.915	248.993	265.334	235.893
204.444	169.48	208.643	216.448	277.704	159.894	198.601	240.96	280.808	222.93	241.325	231.876	212.979	247.487	220.419	198.784	221.104	211.884	196.593	196.045	214.44	175.87	248.445	229.868	255.703	193.124	189.837	227.723	236.258	201.887	222.017	216.768	173.131	235.528	278.845	198.053	250.271	183.493	251.732	260.222	265.151	244.429	240.092	331.337	265.014	264.649	248.217	277.202	350.873	256.068
205.859	226.764	168.932	188.24	186.962	240.457	201.659	204.991	216.403	200.062	183.356	195.497	172.218	232.241	223.843	185.318	216.95	204.078	270.629	195.543	218.274	229.913	252.645	198.601	185.181	231.922	242.055	207.684	180.389	226.125	167.882	188.605	223.523	306.643	237.901	182.945	189.335	221.697	205.539	216.585	266.977	238.951	194.219	277.521	238.221	249.906	243.698	222.975	225.303	223.888
269.853	216.95	199.012	178.609	188.377	187.875	185.912	257.894	181.165	230.598	228.818	201.112	201.157	197.688	187.144	238.586	211.701	199.331	232.972	217.361	191.709	195.315	248.81	174.272	186.277	192.804	263.143	244.794	185.318	198.236	225.851	204.033	173.131	237.308	206.772	224.619	196.273	224.619	219.735	233.839	239.727	216.95	304.086	212.568	237.354	223.341	328.461	248.08	257.711	282.268
187.875	257.529	228.59	231.694	198.601	204.078	218.959	188.787	216.95	244.794	236.988	259.857	242.055	220.602	233.519	212.066	255.383	234.204	262.595	216.95	247.35	193.306	264.832	210.286	213.025	208.597	188.011	220.1	209.921	187.144	197.003	219.872	221.926	205.904	221.697	195.908	247.532	225.121	175.505	255.703	191.48	201.887	248.81	238.632	308.468	198.099	230.598	271.04	288.658	249.404
227.129	178.198	228.453	184.771	202.755	217.133	181.849	180.8	222.61	261.728	212.568	246.254	259.354	253.877	266.658	281.857	213.664	200.016	220.237	253.375	205.859	256.433	199.149	207.502	235.893	220.054	176.965	222.793	180.389	185.181	224.984	274.098	173.359	287.152	243.196	228.042	234.432	174.82	236.623	239.681	221.834	237.719	234.432	266.064	263.873	253.923	194.082	240.96	242.055	219.187
173.177	185.684	156.79	178.974	181.712	180.252	207.547	248.81	225.349	192.759	242.055	188.194	236.76	248.263	274.782	264.421	324.079	319.56	250.043	182.991	208.415	198.784	205.493	196.775	214.029	197.506	202.8	180.434	191.846	181.484	182.443	255.885	180.434	216.037	225.532	217.498	163.135	229.731	170.803	210.788	265.882	277.156	254.973	195.543	185.866	243.196	202.937	214.44	268.803	245.159
268.301	219.324	212.797	258.989	161.674	203.12	195.132	201.477	204.763	217.726	221.56	203.302	273.139	268.575	310.249	280.808	274.646	236.441	247.898	226.992	336.129	197.871	208.597	241.005	228.088	209.693	157.475	202.07	181.667	160.807	177.696	228.225	186.596	220.83	211.701	203.85	260.45	209.008	201.34	217.315	221.697	245.159	256.251	216.95	227.129	196.775	241.005	183.538	221.88	264.786
195.862	247.532	198.236	168.567	237.719	197.506	155.467	192.987	186.231	235.3	193.534	258.624	257.894	267.525	236.76	286.97	233.748	231.694	245.524	214.988	261.5	231.146	218.228	238.403	222.747	207.684	227.129	177.878	203.896	211.336	208.597	170.438	174.227	197.871	182.032	201.522	161.172	238.084	181.119	247.898	244.657	260.587	200.609	216.083	206.087	158.068	212.614	237.536	227.723	203.12
240.092	188.742	191.298	210.606	214.394	210.606	200.427	174.044	244.063	196.045	229.685	228.59	255.52	251.869	258.076	259.354	251.138	298.837	258.624	194.767	260.404	250.956	221.697	208.232	192.987	235.482	230.416	218.594	207.867	219.552	214.029	229.731	185.866	209.008	203.713	171.534	177.331	197.506	210.423	202.937	237.536	236.258	192.941	229.685	251.504	209.51	271.176	244.474	215.125	177.833
198.601	175.322	195.132	242.831	182.808	198.236	151.13	220.374	208.643	232.607	263.326	230.598	244.063	281.173	280.808	226.81	273.87	258.213	272.272	239.179	208.232	232.241	225.714	169.48	184.269	227.175	220.054	184.04	205.128	207	231.831	223.66	183.31	249.176	196.228	189.883	178.061	155.695	222.793	188.787	234.569	173.177	212.021	207.867	224.984	212.249	189.335	212.979	245.159	209.008
206.954	223.478	230.781	228.088	240.092	176.189	191.48	199.514	232.424	293.177	230.963	234.25	234.067	311.755	271.542	289.526	283.044	216.448	242.283	215.49	240.64	221.15	171.305	205.128	214.988	199.012	216.585	177.467	223.569	217.681	221.15	229.503	212.249	226.81	259.354	197.14	220.237	231.694	185.455	220.237	261.363	211.153	212.979	220.784	205.859	216.631	217.909	189.837	273.367	252.097
206.772	280.488	210.606	215.855	229.138	226.764	177.878	204.581	207.867	208.232	222.063	198.966	213.116	239.864	258.076	226.992	291.352	240.457	234.25	203.348	194.402	218.228	220.282	246.848	182.078	232.972	200.792	245.524	210.058	194.767	230.416	221.697	205.676	220.465	205.859	227.312	206.224	194.949	244.429	235.71	259.354	220.419	216.266	211.884	213.527	209.373	254.607	229.138	199.514	231.374
219.141	181.895	219.872	190.02	212.614	217.909	184.451	186.779	206.635	211.153	201.751	228.818	201.157	238.814	208.415	218.046	205.311	202.8	260.45	206.954	218.639	232.789	227.312	221.195	236.441	176.007	205.311	199.651	199.879	255.201	183.675	178.928	242.055	236.76	235.528	223.158	230.233	228.635	210.423	291.215	239.864	185.136	225.714	211.884	225.714	222.975	242.603	231.192	233.519	206.452
233.702	161.72	224.573	192.576	252.279	209.328	144.238	189.883	182.625	184.086	269.122	248.263	163.865	237.901	251.001	253.558	207.137	256.616	188.787	213.344	213.892	225.166	313.352	259.902	247.35	240.412	200.609	194.767	224.208	209.328	189.837	204.946	195.36	273.687	232.424	198.601	204.991	196.73	179.887	207.502	222.063	210.788	293.497	168.43	249.541	285.007	244.2	193.124	211.884	261.682
181.712	195.132	177.878	219.37	197.825	189.518	254.105	184.086	182.215	222.245	204.581	211.519	234.113	211.884	211.884	195.999	226.079	274.646	221.287	266.795	258.989	191.526	222.428	223.021	275.741	177.285	230.05	183.493	185.912	183.721	206.087	250.271	257.392	204.946	217.498	207.137	232.789	187.327	175.14	206.406	235.163	236.623	257.574	252.416	216.996	256.251	203.531	260.085	201.157	208.962
204.215	262.96	179.521	212.249	239.362	215.125	184.405	176.281	200.609	228.818	213.71	183.538	220.054	265.882	200.244	207.365	162.222	218.274	225.714	239.499	237.491	299.157	238.038	202.07	187.327	220.602	193.9	200.975	217.863	230.416	213.527	216.403	200.746	224.071	234.204	242.055	286.057	207.867	202.755	222.108	211.519	236.212	195.862	237.719	230.05	198.784	224.254	203.713	248.628	201.705
237.354	210.058	246.802	232.47	223.478	216.996	228.453	219.917	232.104	204.946	243.196	251.138	224.756	261.363	240.96	259.902	232.424	224.801	224.573	245.57	229.548	237.354	232.743	258.944	196.958	212.431	243.516	234.432	218.457	237.536	187.327	229.183	227.677	232.789	208.643	196.821	202.8	238.221	199.925	218.411	208.962	229.913	208.597	192.074	229.32	211.519	287.883	224.436	245.341	217.315
195.497	194.63	260.45	197.186	213.527	208.597	241.553	249.723	221.15	191.161	224.573	232.059	206.406	212.066	256.753	223.751	215.307	214.44	242.968	238.814	276.791	217.133	263.508	252.051	212.842	187.692	278.982	236.076	189.883	229.183	248.08	226.764	170.575	191.161	216.083	259.902	219.689	244.429	230.644	232.059	193.306	237.354	203.485	213.344	218.822	255.566	205.722	231.831	274.463	248.628
259.172	226.079	210.606	221.88	205.676	244.063	212.842	245.707	202.253	205.859	228.088	187.327	217.909	233.885	177.65	198.236	211.153	254.79	264.421	315.361	222.063	249.86	560.611	236.623	250.773	222.428	229.366	258.761	252.051	209.875	229.503	267.525	200.838	253.147	185.547	212.021	222.656	206.087	197.734	257.118	204.261	210.788	228.042	191.891	286.604	248.81	191.526	242.648	286.787	247.898
237.354	188.605	224.984	230.233	193.854	200.609	237.901	209.875	221.88	253.558	229.503	194.813	221.515	186.779	181.53	252.782	182.443	227.357	236.304	248.08	218.822	254.836	260.404	229.001	249.13	240.229	253.329	244.976	238.038	217.681	232.835	210.834	201.34	248.263	273.504	204.809	249.723	214.029	196.775	211.519	190.202	224.619	241.736	203.531	216.95	193.9	235.208	190.568	220.237	230.461
215.718	255.885	190.476	259.72	201.842	183.903	214.257	257.894	217.863	236.076	211.108	247.898	351.192	210.788	171.123	278.297	226.947	238.267	254.79	244.976	277.841	241.325	302.991	249.176	196.593	249.176	210.788	257.711	279.164	189.7	215.535	181.53	240.594	210.788	206.635	256.616	170.256	255.155	255.703	215.9	249.541	209.51	206.406	170.438	200.792	199.149	228.955	189.335	212.979	210.606
181.53	205.859	224.071	237.171	210.788	236.76	195.36	214.988	240.457	218.594	190.02	229.183	402.132	272.637	178.243	256.798	180.252	250.591	234.113	246.802	178.746	244.429	251.732	261.18	208.78	218.046	200.792	273.687	209.875	267.844	200.929	248.947	177.148	235.893	234.067	186.596	198.373	206.224	216.631	251.869	190.476	223.295	212.431	194.402	198.053	248.993	230.233	214.394	268.986	195.178
216.22	303.174	281.903	210.058	266.475	179.476	230.826	208.46	249.13	175.505	179.704	216.631	218.228	227.859	244.429	204.261	176.828	244.429	206.954	252.234	260.45	208.278	237.125	217.179	216.813	263.508	265.197	288.795	224.619	248.217	216.266	560.611	233.109	336.129	212.066	189.883	177.513	210.971	246.985	226.034	171.671	250.454	212.614	215.17	263.189	212.066	250.043	226.764	213.162	210.606
196.912	230.598	250.089	256.068	216.95	195.36	201.887	249.86	180.069	227.723	249.678	215.353	214.622	172.036	270.264	204.809	200.244	187.327	237.673	227.129	215.17	273.322	257.209	261.728	189.472	220.419	223.523	208.232	236.988	272.272	259.72	290.804	186.049	235.3	234.615	238.084	202.755	188.97	280.945	214.759	193.9	249.495	231.876	221.332	201.705	208.597	197.323	237.856	240.457	243.151
213.162	221.697	218.046	239.499	197.323	227.723	205.676	195.36	189.518	209.328	256.433	224.984	230.826	208.78	209.145	196.045	236.441	192.759	225.166	205.676	202.8	203.85	230.05	268.575	216.585	212.386	239.362	221.515	276.243	229.685	234.98	254.973	255.201	240.64	185.318	225.486	194.904	199.879	206.589	202.983	266.977	228.772	275.376	217.361	216.813	221.697	186.825	228.635	189.153	224.938
168.978	202.435	228.088	191.891	182.625	263.143	205.128	232.104	212.797	211.701	220.465	259.902	212.249	219.187	205.174	247.167	187.007	247.532	222.61	208.415	205.357	196.456	235.345	224.071	183.903	217.863	208.415	245.524	276.791	239.545	245.159	209.51	247.715	177.194	216.22	186.414	227.357	206.406	233.748	195.497	215.307	203.166	234.432	223.888	245.57	192.941	208.278	226.764	239.316	232.607
187.92	263.508	184.771	263.371	204.215	206.954	214.759	204.078	252.051	274.052	197.003	253.694	228.407	233.154	250.454	206.817	217.726	222.793	231.694	227.905	207.137	230.826	196.593	192.256	285.326	231.739	223.523	179.521	272.044	261.135	236.076	198.053	220.054	249.906	211.382	214.805	210.971	268.255	210.834	263.736	259.172	222.839	264.284	231.694	212.066	214.988	179.704	281.675	242.42	243.379
231.146	196.638	217.909	231.694	238.267	217.133	262.276	226.444	230.05	238.632	230.963	192.941	189.518	196.593	225.897	188.833	205.128	227.905	224.39	358.632	223.523	192.804	222.108	230.826	223.341	238.084	173.862	206.817	246.254	258.076	206.224	237.171	229.138	218.411	223.523	225.303	243.698	208.232	248.81	179.887	198.784	560.611	189.335	235.847	272.774	239.134	202.253	242.785	226.764	260.952
305.73	225.532	190.978	311.025	255.703	273.915	253.923	223.706	248.263	218.228	197.871	193.169	196.41	192.987	208.826	195.36	275.878	235.528	205.859	247.715	237.901	269.533	168.749	173.862	240.047	217.681	183.31	239.134	200.199	210.971	223.341	200.244	225.166	269.716	264.102	245.844	181.712	241.918	246.985	246.437	236.988	220.648	238.586	267.342	233.109	243.151	212.431	207.684	216.768	172.401
163.683	192.987	200.062	215.307	238.221	220.191	262.823	342.246	285.92	237.856	287.7	238.038	277.339	204.991	244.109	184.771	221.652	248.126	239.681	219.917	266.612	195.725	201.294	186.551	198.601	220.054	212.979	319.332	220.602	195.132	188.924	202.207	222.975	206.452	248.947	237.719	210.788	213.71	348.316	216.95	237.491	215.49	236.258	198.601	202.572	242.283	211.473	191.161	201.34	226.034
224.619	209.693	196.228	220.054	208.232	249.358	187.509	245.524	257.894	258.67	236.486	292.447	241.553	212.797	230.644	263.326	248.582	223.478	218.594	195.68	250.225	218.776	201.112	185.684	240.96	256.57	170.438	269.898	188.605	222.656	201.477	234.615	216.266	179.156	188.24	215.9	226.079	215.9	216.266	257.711	238.951	217.909	191.846	233.519	194.995	255.52	280.442	231.009	220.967	234.797
244.246	253.877	185.318	204.946	232.241	232.835	282.451	258.442	235.665	261.363	226.581	244.063	257.164	224.619	225.349	203.896	219.689	236.623	295.186	206.041	251.732	183.721	199.331	249.358	169.343	197.003	230.644	220.967	190.613	252.097	245.159	189.518	233.702	198.236	256.433	205.859	237.308	208.597	231.374	310.979	261.911	219.004	250.454	263.326	200.062	248.993	205.357	224.482	198.236	190.796
183.675	224.801	217.179	288.658	212.979	268.073	223.706	279.94	276.243	241.918	269.898	238.449	263.006	251.138	222.93	195.862	193.124	245.707	219.552	198.601	238.814	197.14	290.439	202.937	274.28	244.429	196.775	201.522	182.58	188.24	206.589	181.712	237.354	194.949	214.075	218.411	234.067	219.506	237.719	255.338	217.863	253.877	279.895	245.752	254.836	264.969	236.03	243.516	241.736	236.258
224.39	197.871	210.241	234.98	251.001	260.815	256.433	226.262	264.786	228.635	211.336	193.306	220.1	248.263	217.315	223.706	195.497	210.241	208.095	200.062	268.073	220.784	272.455	189.883	239.681	202.755	272.272	249.13	208.552	211.519	230.416	238.038	261.728	249.176	249.176	253.877	238.997	198.19	231.876	229.366	245.524	230.461	226.627	275.695	201.157	176.965	253.512	259.172	205.493	179.887
212.431	252.462	227.494	207.365	229.503	198.601	231.511	232.561	257.711	202.435	292.949	237.354	246.254	229.731	244.976	253.877	308.423	208.095	244.246	245.341	225.486	177.878	216.813	209.328	238.084	252.599	198.418	187.509	226.764	203.166	221.515	209.738	250.956	241.142	246.985	278.799	251.367	214.805	254.973	233.93	293.177	215.353	257.711	246.62	245.159	238.084	193.169	231.192	224.436	212.797
202.024	253.329	199.149	261.363	204.398	240.823	251.686	207.73	232.607	219.872	260.815	214.942	262.093	198.236	190.02	202.8	228.635	210.286	187.144	249.358	188.97	194.949	215.9	198.053	165.326	221.743	196.958	235.528	215.49	220.784	246.437	189.335	173.496	211.884	236.806	266.292	245.387	257.529	251.549	233.885	268.073	229.32	225.532	260.085	250.591	260.222	230.279	237.719	273.322	297.012
207.73	177.878	185.684	228.818	241.142	230.781	202.983	200.244	158.205	225.303	267.753	235.163	254.242	197.506	192.393	273.185	195.68	234.432	245.524	206.772	252.599	200.381	267.707	203.166	203.531	199.697	192.941	199.331	198.464	206.224	221.378	201.477	257.529	223.888	222.063	274.28	172.264	260.633	239.545	241.005	204.215	200.427	240.457	238.814	295.688	255.383	190.75	240.823	207.867	224.071
265.699	246.62	223.341	205.128	227.723	252.599	190.065	220.967	218.776	201.34	237.901	238.403	183.173	242.055	184.588	173.725	242.831	209.373	230.05	236.212	195.68	231.922	237.354	227.905	210.743	202.8	228.59	242.968	254.06	182.078	210.423	215.125	195.36	205.311	225.532	322.983	224.208	225.897	244.839	237.536	359.865	206.406	260.404	244.839	247.852	253.147	249.495	262.641	236.806	205.676
237.308	252.645	238.632	223.751	320.975	261.545	244.063	226.079	222.793	204.444	240.092	242.603	176.418	272.637	220.784	245.341	212.797	180.8	209.875	219.689	284.277	196.273	260.085	195.725	196.821	219.689	225.897	259.491	230.781	235.163	197.688	225.166	245.524	260.039	243.698	204.215	300.983	262.276	277.521	212.066	252.599	277.704	226.627	221.56	201.887	299.568	241.507	291.717	226.216	299.339
236.258	212.066	178.563	220.967	222.063	234.25	245.478	191.891	205.357	215.672	198.418	172.218	211.519	225.532	231.146	194.265	203.896	225.121	231.511	178.746	196.228	208.232	216.22	223.706	210.606	223.706	192.576	292.63	222.61	251.869	200.062	212.249	269.67	231.511	243.698	222.428	213.664	238.267	232.607	225.532	219.141	239.681	233.748	218.046	314.813	294.638	273.002	314.813	284.779	268.073
221.926	218.228	192.074	248.81	211.336	210.788	209.145	332.295	176.646	231.328	154.052	217.681	227.494	229.548	202.07	205.357	240.457	208.78	179.156	259.354	235.528	243.926	189.153	222.245	192.393	247.167	236.578	242.603	215.9	194.584	227.357	295.368	296.601	188.97	288.978	236.486	245.341	229.868	275.924	192.393	208.826	226.399	250.089	284.231	266.977	315.543	335.216	305.775	331.884	305.182
220.784	194.265	237.856	214.212	225.897	209.875	219.141	252.097	214.44	266.475	205.722	188.422	196.045	227.54	176.828	207	204.444	190.248	212.249	252.782	244.611	247.669	169.297	231.146	194.219	220.237	228.042	247.715	246.254	225.532	232.607	276.061	248.445	277.567	205.904	218.091	220.1	216.95	265.517	213.116	242.238	196.41	201.842	216.631	229.32	300.435	314.311	292.447	296.509	306.825
230.644	228.088	207.867	220.967	199.925	214.622	229.001	189.7	245.524	227.129	311.709	232.241	233.885	238.084	254.06	224.984	175.185	225.349	194.584	205.676	341.196	235.893	205.357	195.725	202.024	231.557	244.839	189.7	218.457	230.233	271.359	253.923	254.653	266.795	244.794	234.569	205.676	226.764	242.42	221.697	284.961	256.433	264.238	244.063	331.565	286.787	320.838	327.731	338.503	277.156
167.654	216.996	235.482	236.988	197.916	233.154	200.427	223.843	313.535	237.217	244.063	243.698	246.3	285.144	244.748	244.429	232.287	187.327	288.658	214.759	218.091	284.642	251.869	216.996	229.183	212.797	241.872	219.324	229.868	209.921	228.407	214.075	200.427	300.435	243.196	237.719	560.611	215.353	252.645	301.165	250.591	228.225	250.773	287.015	278.617	288.43	285.509	343.935	361.964	332.432
194.584	214.988	269.214	250.225	205.676	251.184	267.525	290.986	208.826	293.36	264.238	264.832	257.164	242.101	234.615	225.669	248.08	270.081	204.444	207.365	210.058	231.328	254.973	236.441	272.683	224.984	273.139	220.374	215.125	241.188	212.066	188.422	180.936	271.176	224.025	244.429	217.909	302.763	262.093	228.27	287.563	212.797	226.627	231.192	248.947	264.786	297.194	280.26	295.916	262.276
219.689	178.198	244.063	253.147	251.367	262.823	278.251	241.142	254.242	249.541	272.82	239.316	306.825	259.902	243.698	283.044	209.556	233.519	244.383	253.558	194.037	293.314	214.44	250.271	236.486	207.502	207.867	257.529	259.902	229.001	198.418	252.964	251.367	213.527	246.985	203.531	308.97	284.961	242.238	217.544	235.208	244.109	288.613	258.442	298.655	282.086	233.702	279.53	288.065	271.496
249.86	241.325	222.975	247.669	275.376	318.328	208.415	284.824	224.573	255.703	247.898	241.736	267.16	262.823	216.083	229.548	251.549	231.876	246.802	314.448	217.544	204.991	249.358	216.22	227.129	267.023	278.662	258.259	286.285	242.831	206.954	246.985	253.375	238.038	217.361	260.587	207.73	220.602	252.097	239.727	224.117	226.49	267.571	276.061	229.32	315.909	265.882	267.707	247.304	267.205
187.327	225.897	238.814	265.38	234.615	274.6	236.623	270.446	305.182	243.151	270.811	301.759	258.807	229.503	251.914	279.53	217.909	212.249	317.004	224.801	256.661	239.91	239.727	221.515	247.532	181.667	229.001	229.685	215.672	217.361	210.606	171.488	194.219	187.509	240.047	248.08	254.242	275.148	249.13	197.369	198.966	260.404	296.829	253.329	280.442	248.947	247.532	241.918	235.71	226.262
253.01	209.693	217.315	282.999	272.318	281.355	275.878	303.904	280.032	236.212	283.501	237.901	212.066	262.413	229.868	235.163	246.254	213.344	249.906	269.351	249.358	216.083	238.084	278.617	263.554	211.336	217.498	209.145	285.692	209.51	284.824	204.581	271.176	204.763	208.643	218.411	267.89	260.222	254.242	217.863	253.923	212.066	235.71	258.624	252.827	270.994	241.69	210.788	225.669	302.078
266.384	237.354	214.394	276.973	254.242	260.267	380.268	286.102	221.697	273.139	264.604	242.238	275.741	244.246	244.429	200.564	271.724	259.537	429.747	238.267	235.345	204.215	236.76	242.785	205.174	205.128	258.259	244.794	284.459	185.455	200.381	230.279	192.074	244.611	214.988	224.984	261.18	264.102	243.881	244.611	225.851	211.153	251.001	274.052	239.681	256.981	250.591	269.122	203.531	233.885
233.154	252.416	260.45	258.305	242.238	289.206	289.845	281.903	288.43	241.142	252.964	275.878	239.91	247.715	225.714	236.395	218.594	215.49	212.797	266.84	264.467	214.759	251.504	215.535	243.105	240.777	235.345	200.062	260.085	243.333	181.53	257.529	204.763	230.644	243.196	253.375	218.411	235.482	212.431	234.843	225.121	270.811	266.612	256.068	252.097	234.98	247.669	245.889	227.677	234.797
235.893	255.018	251.184	298.609	241.507	258.259	250.956	252.416	299.02	255.155	254.607	270.035	208.78	247.35	239.727	194.219	226.079	272.637	269.351	192.804	294.638	255.885	242.283	259.354	252.827	261.226	197.003	212.979	210.423	193.352	222.245	174.044	234.432	181.712	200.792	254.242	219.506	248.263	255.475	258.487	253.877	304.771	249.358	260.998	260.45	254.105	211.519	213.344	254.653	190.065
210.058	204.261	268.255	227.175	250.454	231.511	259.902	246.437	219.689	242.42	299.522	216.403	255.338	212.477	188.833	176.6	280.99	239.499	280.808	245.159	263.371	229.868	284.094	228.225	230.963	183.356	238.13	216.996	219.141	264.056	217.726	239.316	257.346	154.965	174.227	225.121	222.245	214.942	245.935	246.437	289.754	276.973	311.709	286.422	306.414	242.603	281.538	233.839	217.315	216.403
245.159	229.138	239.179	211.519	194.219	252.416	201.887	223.569	257.711	215.353	221.515	197.323	262.595	198.282	218.046	215.535	271.359	240.96	244.246	235.528	305.912	214.394	211.884	266.247	179.704	235.528	275.513	219.141	255.52	207.73	222.428	197.871	240.594	193.717	213.116	218.046	271.176	210.971	209.282	223.888	283.911	283.364	230.461	330.058	260.998	276.973	232.835	232.835	206.224	228.27
266.247	257.164	245.478	226.581	254.607	219.552	268.073	262.048	211.519	185.866	264.969	267.342	219.872	229.685	204.946	266.977	244.611	212.614	224.025	227.129	225.532	228.042	228.27	257.164	240.594	257.164	244.611	216.083	271.176	259.354	246.483	257.346	456.677	248.628	225.714	205.904	249.313	220.83	259.537	328.689	299.75	300.481	382.094	284.231	284.779	267.023	297.559	255.338	257.529	244.611
206.224	195.817	234.432	224.984	267.16	223.158	253.877	240.777	275.376	286.97	216.22	215.718	248.445	228.59	228.088	274.782	192.987	196.593	250.271	234.067	214.622	238.586	205.859	234.204	254.973	251.869	230.05	263.919	263.508	228.772	198.647	237.399	215.855	252.097	251.869	228.453	233.748	297.012	238.084	256.616	244.839	283.364	265.014	262.276	294.273	246.391	234.843	248.08	236.806	244.063
208.597	262.595	247.35	218.411	219.506	231.876	268.803	236.623	197.688	218.274	233.885	250.636	236.806	266.977	246.985	260.267	277.019	274.235	257.164	278.48	281.492	250.454	233.885	241.325	219.506	273.367	254.197	270.811	283.181	260.952	241.507	248.993	221.332	224.664	248.765	192.028	179.521	227.357	253.923	259.491	288.613	276.106	286.97	285.144	257.164	264.969	253.923	256.798	257.164	224.436
223.158	186.049	228.59	262.823	214.759	189.198	220.967	238.221	190.065	283.181	248.81	203.348	216.585	253.512	250.773	315.178	252.599	242.238	249.358	199.331	208.78	208.05	256.114	193.489	249.358	252.051	245.707	304.269	256.433	268.62	258.031	268.575	274.828	237.308	235.163	418.062	221.926	217.863	231.192	255.703	293.953	269.351	324.079	306.277	299.339	283.683	255.155	266.247	280.625	264.832
234.432	204.261	234.98	222.199	198.418	244.474	194.584	258.122	201.842	251.914	315.361	209.145	201.887	272.591	239.362	252.782	199.331	215.718	265.334	206.224	237.856	224.984	223.888	240.457	219.141	212.614	248.4	277.932	298.244	279.712	314.996	224.619	299.522	221.332	207.137	214.988	250.089	219.187	265.334	271.359	256.068	271.359	290.621	302.261	248.217	248.628	341.378	249.723	260.998	271.679
207.319	197.506	197.506	241.325	215.353	253.877	218.274	209.145	232.104	215.17	271.724	242.238	252.279	279.347	224.071	191.663	236.03	246.437	241.507	230.233	251.367	205.493	202.435	224.801	221.013	208.597	245.113	244.246	246.254	228.088	290.621	260.998	367.396	191.891	217.681	182.625	220.602	207.365	245.341	215.672	255.885	286.833	251.321	233.702	279.712	256.798	246.62	274.828	228.955	219.872
199.331	183.538	229.503	208.278	212.797	204.261	195.315	208.826	217.863	243.151	247.167	237.719	207.502	235.71	266.977	253.558	229.183	223.706	254.06	232.835	239.727	239.727	220.602	222.017	221.15	275.695	266.11	229.138	235.3	273.55	306.232	201.842	282.268	209.51	191.709	238.403	206.954	312.12	216.266	262.641	245.524	260.267	260.267	251.549	230.963	234.25	257.848	220.419	236.806	245.707
200.062	226.764	207.684	237.354	231.876	272.637	238.951	226.444	198.053	216.996	220.602	235.163	222.656	227.54	186.414	227.494	257.711	257.711	311.344	230.963	222.747	204.991	235.345	204.809	224.39	199.651	237.536	277.202	242.968	243.881	184.223	229.32	214.805	192.256	198.784	243.196	210.241	279.301	206.954	260.815	208.46	239.681	249.541	229.183	244.246	240.96	255.84	248.08	212.431	232.743
222.063	209.83	236.395	196.045	225.486	245.341	189.335	195.543	202.253	266.11	265.334	197.14	206.041	192.804	256.57	199.879	186.779	214.44	234.615	184.588	209.875	229.685	231.876	240.96	255.383	261.363	193.306	204.398	233.885	219.506	200.838	257.346	238.403	220.648	203.85	215.535	209.328	243.333	246.62	183.721	223.706	248.445	224.254	244.063	254.06	272.82	241.325	223.706	230.963	272.455
207.867	219.141	206.406	244.611	205.493	208.78	238.814	236.988	235.345	176.6	176.189	208.643	205.676	226.81	215.353	257.483	190.476	237.856	200.427	232.424	219.872	213.71	239.499	227.905	209.282	273.733	178.974	221.332	201.157	202.39	216.996	206.087	179.704	259.172	212.066	217.315	236.806	255.155	187.509	218.228	238.769	214.622	229.366	205.859	254.79	235.665	274.782	217.315	252.097	242.055
230.963	206.589	249.906	260.952	247.122	208.095	235.163	204.946	235.528	207.684	209.328	236.623	234.25	164.55	230.233	166.239	299.157	228.407	223.341	242.968	208.597	201.157	204.215	256.479	222.793	248.628	236.806	235.528	241.325	255.52	215.353	229.32	178.609	209.875	287.883	224.482	210.058	244.292	226.81	248.035	191.663	233.839	212.751	233.702	221.15	226.764	209.921	200.564	258.807	215.718
190.568	183.127	204.444	222.975	241.142	188.605	183.356	229.731	221.88	187.646	241.736	184.816	181.849	214.394	173.496	210.925	226.581	254.79	223.888	199.697	211.29	196.775	242.603	252.097	218.411	182.078	228.088	201.887	221.332	188.787	244.063	207.137	246.437	268.438	310.842	272.455	213.892	225.303	223.523	212.249	209.328	237.491	214.622	243.698	253.74	201.705	178.928	217.909	233.702	186.962
211.884	223.523	229.32	206.772	216.813	194.219	228.818	227.54	255.338	239.499	227.723	199.697	223.523	171.853	237.491	201.522	223.934	168.978	346.628	225.897	216.448	194.584	215.17	224.436	235.71	185.501	212.979	226.444	220.602	204.033	200.609	215.718	194.584	258.442	213.39	212.249	272.089	246.802	234.569	258.213	213.162	202.618	226.444	245.57	238.997	237.536	273.002	230.598	213.344	222.793
235.163	208.78	213.344	201.842	234.478	209.693	225.897	230.279	210.606	214.44	234.432	270.446	277.384	181.165	215.535	180.069	210.058	196.41	169.89	286.604	192.804	238.632	220.419	200.244	209.875	183.356	223.523	207.913	266.064	219.187	179.156	262.23	191.115	238.267	199.103	203.485	235.163	199.149	214.805	230.781	208.962	238.495	195.315	236.076	220.921	236.395	208.232	210.925	238.814	239.499
229.138	168.247	231.192	230.826	246.3	193.352	171.534	199.377	210.788	249.541	258.076	252.416	204.946	202.572	209.738	186.049	231.694	208.917	198.966	213.527	217.361	249.723	267.89	168.43	247.167	204.033	251.549	195.086	239.864	204.626	331.017	253.01	199.697	175.733	179.339	202.618	183.538	245.341	262.413	238.951	234.98	242.831	205.174	225.303	201.477	207.913	263.554	241.872	217.544	289.206
192.439	210.606	200.792	225.166	205.904	181.302	185.684	200.975	248.08	198.601	254.242	194.447	201.34	185.501	245.022	215.307	236.441	190.613	160.761	268.073	204.444	197.734	207.502	233.154	209.465	241.325	262.823	243.698	182.945	209.693	230.37	186.779	212.797	216.266	255.338	210.971	235.71	221.515	204.033	311.709	253.329	231.876	271.907	304.452	196.045	248.035	207.319	302.808	235.665	233.702
219.141	191.298	205.493	197.871	196.775	257.711	236.076	240.457	209.51	193.854	236.076	228.042	222.245	185.136	190.613	201.887	171.671	236.441	229.731	210.971	186.231	209.83	183.721	228.635	270.446	209.51	195.68	203.302	216.22	248.035	309.883	239.179	211.519	213.344	260.267	204.398	175.505	194.584	182.397	326.042	238.632	202.983	251.138	250.636	215.307	253.74	238.084	268.073	224.573	262.823
235.665	210.241	193.9	176.418	228.088	188.787	251.001	200.244	217.361	216.585	239.545	217.863	214.029	199.879	219.735	171.168	180.8	202.435	224.938	184.451	226.262	218.457	172.264	192.941	269.533	288.613	255.155	239.864	203.668	188.24	211.519	224.254	213.527	214.029	231.328	265.699	225.851	168.612	209.51	214.988	249.495	278.845	228.955	283.546	234.067	266.977	255.885	239.727	252.234	245.159
216.95	229.868	230.826	211.701	224.573	212.249	171.168	219.872	223.386	233.154	267.16	219.917	250.454	206.954	190.613	235.893	184.086	240.777	189.883	188.377	231.009	207.319	211.153	243.516	194.949	231.511	274.235	216.083	202.435	226.079	205.174	215.49	230.963	207.319	229.183	246.985	247.669	221.15	236.806	254.79	212.431	237.719	266.977	271.679	295.368	242.648	271.907	241.142	244.246	290.073
203.713	216.95	261.545	174.592	234.25	208.643	205.722	238.038	225.532	243.881	224.071	224.208	229.183	206.635	194.265	218.411	217.726	248.08	218.046	197.643	245.935	180.571	244.063	177.194	246.437	199.651	252.782	257.529	213.527	179.476	204.809	232.972	214.029	244.794	237.125	250.454	208.232	254.288	206.406	280.945	248.81	257.894	243.881	333.162	319.378	270.081	270.674	257.711	257.711	229.138
261.682	217.544	239.545	243.926	235.528	170.027	223.523	188.24	232.972	184.771	247.898	176.007	212.249	231.009	261.18	188.057	246.254	158.068	231.876	252.645	185.318	237.901	249.678	212.203	218.594	260.404	234.98	233.839	214.622	216.22	234.98	198.236	204.078	200.427	262.458	213.162	222.61	217.179	217.909	227.357	238.632	236.943	275.878	267.342	295.505	285.189	295.14	327.913	274.417	275.695
248.445	226.992	178.654	201.705	253.877	193.671	214.075	234.797	234.204	221.378	221.697	191.526	205.904	187.464	218.776	196.228	217.909	198.647	210.606	184.816	164.778	185.318	225.349	239.499	184.771	229.183	204.581	241.37	241.553	246.026	244.611	247.898	209.875	190.978	193.9	276.791	224.254	227.312	217.681	231.694	264.604	250.773	252.234	304.269	315.361	278.799	258.259	263.371	261.135	271.176
202.207	238.449	224.984	234.25	257.529	189.107	243.333	192.804	196.958	199.194	211.656	256.068	195.862	200.792	223.888	171.351	208.78	262.413	250.271	164.55	199.514	205.174	214.44	205.904	261.226	189.153	335.536	299.568	247.35	195.132	242.009	242.238	218.594	269.168	267.707	220.237	192.622	210.606	275.558	244.976	250.636	269.488	282.086	291.397	295.368	321.34	296.601	300.115	262.458	205.676
177.148	195.725	232.241	218.639	250.225	220.784	209.51	186.825	168.065	179.887	207	306.46	189.655	211.519	258.259	200.062	231.374	189.518	183.538	217.361	169.16	248.628	200.792	240.047	234.615	221.15	219.872	224.619	234.432	198.418	231.876	242.785	209.191	210.56	235.847	277.932	214.212	232.241	204.809	196.958	229.685	225.486	304.634	290.439	227.905	234.432	298.107	279.164	246.437	219.187
261.135	271.724	181.347	220.602	255.703	219.324	198.601	219.917	202.07	252.234	243.196	249.495	243.287	251.321	228.955	203.166	192.804	257.529	179.521	247.35	277.156	257.529	176.6	190.065	230.461	234.752	200.244	243.014	223.843	196.958	271.542	219.506	235.117	220.602	185.09	262.641	214.075	210.606	185.729	199.514	259.172	245.478	263.919	267.342	279.895	267.023	252.599	241.188	270.446	243.151
194.447	188.377	220.054	239.362	239.362	217.179	227.175	239.179	244.018	261.5	211.336	211.884	203.348	227.677	209.373	222.199	237.491	187.327	194.037	252.964	186.231	207.502	218.091	268.392	270.811	247.715	208.232	229.685	219.872	194.584	226.216	260.45	212.021	245.113	244.429	220.054	234.797	176.965	260.222	293.679	192.987	320.29	209.875	233.885	211.701	212.751	247.669	240.457	219.187	257.164
221.88	188.422	560.611	233.702	215.9	233.337	217.498	235.71	234.432	197.003	235.163	268.438	188.24	227.859	230.781	213.481	231.511	235.208	214.075	224.801	231.557	204.261	209.693	233.519	194.402	249.176	258.807	258.076	204.398	210.058	243.744	239.179	242.603	212.431	249.313	207.502	206.041	227.175	243.835	276.38	200.062	238.221	229.001	299.202	251.001	219.689	221.332	264.786	208.78	192.987
188.24	250.089	275.695	192.074	241.918	249.495	202.207	198.464	226.992	276.654	221.332	212.431	207	282.086	337.362	241.736	228.772	235.345	230.416	225.897	198.784	210.788	188.422	177.741	238.403	236.578	233.2	214.257	238.586	231.146	250.636	244.794	235.893	238.449	211.747	214.622	214.942	247.532	201.157	199.331	294.957	269.533	292.812	204.261	211.153	252.964	241.188	195.725	201.294	200.244
231.922	171.671	234.387	175.642	216.585	239.499	223.523	208.415	202.983	316.639	202.8	218.411	194.813	200.975	266.019	236.03	193.124	212.249	218.594	211.519	214.577	256.388	211.153	196.045	224.436	233.382	226.81	243.698	213.664	187.327	220.602	309.746	213.527	213.162	246.802	279.347	245.889	229.868	248.582	222.245	260.952	264.056	233.109	223.888	231.146	188.787	230.05	204.444	212.249	196.228
219.689	222.975	232.561	202.983	182.945	239.545	226.034	224.938	229.366	235.893	212.614	220.419	235.345	211.336	188.742	271.359	202.8	216.631	314.63	225.897	239.91	226.764	271.359	178.243	227.312	256.616	224.254	249.723	239.727	226.444	232.196	236.76	309.929	258.624	286.468	209.145	249.13	253.329	225.532	239.727	284.459	202.207	213.527	286.057	228.59	239.864	185.866	203.348	224.436	188.97
233.93	218.594	295.551	187.92	207.73	205.904	236.212	242.785	206.087	283.318	176.235	200.062	241.553	239.91	209.556	249.678	194.219	187.144	191.663	187.007	242.283	181.165	265.927	262.093	234.295	233.656	170.986	236.806	238.632	220.1	258.442	262.458	268.301	248.765	278.206	250.591	257.483	198.966	194.995	219.689	242.968	224.025	195.36	241.507	238.267	195.132	232.059	185.501	226.581	308.058
196.775	210.058	225.532	230.963	172.766	218.274	175.277	163.318	234.25	177.696	232.972	208.278	214.805	211.153	218.091	200.746	231.511	183.538	179.658	206.954	200.062	209.738	218.228	221.88	246.985	209.373	272.455	304.452	230.826	271.313	278.982	265.745	284.048	278.434	231.922	229.913	208.962	247.669	204.033	244.611	205.311	213.481	238.951	218.959	232.059	240.777	244.063	201.659	208.415	221.469
221.88	200.473	220.83	246.756	200.564	260.45	170.21	186.596	205.311	189.153	216.266	227.175	213.527	222.793	217.498	264.056	242.785	264.604	210.788	195.862	262.048	218.228	226.81	232.972	249.358	230.644	230.598	294.455	206.087	216.448	275.695	293.314	260.267	256.068	266.11	275.33	223.478	212.431	210.423	194.402	256.616	236.395	175.322	206.589	224.801	176.965	234.432	217.361	207.73	226.581
165.098	167.517	190.75	239.316	184.953	201.294	204.215	229.32	188.605	168.247	180.434	214.257	236.441	240.777	237.856	219.689	247.669	207.684	222.656	164.413	257.529	226.399	182.991	184.953	212.066	185.729	200.427	257.529	231.146	182.032	221.743	266.064	257.711	266.795	247.898	560.611	209.556	237.171	307.692	190.613	194.767	225.532	191.526	237.719	175.824	226.444	201.203	213.299	212.979	246.072
189.335	161.355	230.644	194.949	227.54	207.319	244.109	210.971	191.526	200.975	230.781	191.48	232.652	219.37	258.944	247.532	207.73	247.898	190.613	249.358	273.367	235.345	187.464	252.051	220.237	245.113	244.611	245.889	240.275	206.954	211.519	203.302	260.222	231.557	292.036	216.631	209.51	210.925	213.162	191.161	217.361	232.424	206.635	183.31	261.5	214.257	205.676	296.829	255.703	202.983
236.988	204.215	196.273	190.613	180.024	174.272	172.036	217.863	231.192	242.42	223.706	187.692	236.03	174.09	253.01	251.321	192.804	227.723	223.341	224.254	202.39	224.208	213.481	204.398	214.805	193.352	228.818	263.326	191.709	187.327	176.965	201.705	241.005	241.69	245.341	225.897	273.367	209.51	251.732	234.478	201.112	200.975	191.709	262.048	217.544	234.067	244.429	228.088	226.034	187.144
232.561	175.87	161.857	164.778	232.196	197.506	158.205	172.036	187.281	192.622	259.72	191.891	166.969	205.311	222.656	202.618	210.788	205.128	171.168	190.75	245.661	243.516	227.905	191.663	207.867	196.593	249.176	220.282	232.287	258.396	214.44	216.448	187.509	214.44	189.563	224.071	235.893	250.773	185.455	212.797	214.577	242.785	210.241	228.042	258.259	353.566	217.315	252.782	259.902	275.558
226.581	168.065	202.755	207.319	158.799	220.237	190.248	195.862	158.616	202.435	234.797	217.726	219.187	183.538	213.162	186.962	198.282	203.485	182.443	250.408	226.947	199.149	247.715	205.493	193.306	200.244	212.797	219.506	212.066	213.162	215.9	190.978	195.497	246.437	236.258	242.968	231.328	245.524	202.207	253.558	186.46	197.14	208.095	282.999	212.614	220.83	238.449	209.738	278.251	206.772
212.249	230.233	169.114	201.705	245.889	236.943	215.718	229.366	208.232	242.785	236.988	233.017	173.177	247.395	193.352	253.923	199.149	259.72	210.971	186.779	208.095	188.422	219.141	218.959	260.952	294.273	185.866	194.402	258.624	236.258	262.23	230.963	242.238	220.967	223.158	199.012	208.962	298.609	243.881	267.89	270.629	228.955	205.128	196.41	236.806	224.299	293.908	237.354	226.444	256.981
241.188	195.132	180.024	195.178	211.564	249.176	152.226	246.026	174.409	218.091	192.804	230.963	200.975	195.68	210.606	192.028	268.575	208.78	266.247	211.656	210.241	235.528	221.697	231.876	173.086	204.946	211.519	224.801	215.353	211.519	201.157	231.694	183.721	187.007	195.862	213.892	242.055	206.406	253.329	213.664	220.1	222.245	270.127	209.328	261.5	224.984	212.797	228.088	205.539	208.05
170.21	208.415	236.076	243.561	560.611	238.814	164.55	243.744	177.878	185.912	203.713	214.805	252.599	215.718	252.782	150.948	180.206	219.689	192.941	207.73	177.878	250.819	189.7	232.789	217.315	230.461	257.164	199.697	200.244	241.325	262.413	252.827	230.781	252.051	212.203	240.457	192.028	188.24	230.461	249.541	275.513	202.937	249.358	214.303	226.034	196.638	183.493	244.976	217.498	193.306
189.837	294.592	187.875	225.486	202.435	229.731	246.985	186.642	261.545	194.219	265.151	240.275	239.179	193.352	221.287	234.022	176.92	226.581	222.975	352.105	222.793	209.51	194.402	186.231	231.374	231.876	229.32	245.524	260.404	196.091	227.129	176.6	190.613	242.603	194.402	222.61	228.088	187.327	213.846	251.367	195.178	204.444	213.846	206.954	218.046	188.24	202.253	194.219	212.568	232.241
261.545	202.937	161.537	231.511	215.535	205.174	194.63	244.976	246.62	258.259	233.337	249.176	202.618	196.593	218.091	208.46	244.976	195.497	213.892	238.814	206.087	184.223	196.958	238.403	243.881	211.153	232.241	234.432	222.245	213.344	235.528	188.057	206.087	255.703	198.555	245.524	198.601	225.851	193.169	285.144	271.359	258.259	210.286	266.11	246.437	207.137	204.581	205.539	218.046	214.988
249.313	274.098	253.694	239.179	214.075	173.679	181.119	189.7	222.61	311.709	212.249	253.512	185.181	215.17	229.503	194.63	230.644	222.245	203.896	201.522	227.312	245.113	232.241	180.069	231.739	199.377	196.638	200.062	173.451	220.054	210.286	228.088	212.797	190.431	216.768	213.846	203.348	198.784	303.904	194.402	232.059	256.616	201.705	196.228	244.839	217.179	229.366	232.424	196.41	224.984
201.705	222.975	252.234	222.975	203.713	171.305	220.602	208.597	222.428	183.903	194.219	215.9	262.96	235.893	167.152	280.99	269.168	249.495	301.165	218.274	249.86	214.44	207.73	202.983	211.929	197.506	256.251	243.516	252.645	193.489	210.606	255.52	227.677	189.883	258.624	196.958	208.826	267.342	237.901	221.743	228.27	198.236	203.896	218.776	215.855	235.528	206.817	244.246	194.402	330.424
232.196	225.532	208.05	197.323	245.844	202.572	205.357	236.623	238.997	222.245	242.968	216.631	203.348	197.277	222.61	242.283	277.932	206.635	189.335	217.498	203.713	236.441	204.626	216.22	161.903	158.753	214.988	257.894	215.718	197.186	212.934	181.484	225.897	285.372	235.528	210.058	236.988	228.225	197.186	219.552	206.817	198.921	196.228	210.423	174.409	218.274	268.255	224.39	174.227	286.422
213.527	197.688	200.609	225.166	189.883	317.369	219.506	184.223	203.485	174.044	215.17	187.509	223.295	199.879	214.075	239.681	197.871	236.76	273.185	198.966	224.254	201.522	206.589	188.057	266.84	237.719	216.631	244.063	223.843	228.225	242.42	220.054	207.502	188.057	236.852	216.22	230.416	227.54	190.613	228.59	203.531	221.013	218.091	233.839	232.104	196.456	208.46	250.819	246.665	204.991
180.434	214.622	209.373	206.406	242.968	226.992	190.431	205.539	209.693	182.26	213.664	224.254	221.697	202.937	239.499	189.153	211.519	215.535	245.57	273.55	249.358	231.328	218.776	276.791	231.146	216.95	220.967	217.909	208.597	204.626	243.698	216.631	258.807	236.441	226.444	187.144	200.792	250.819	241.69	259.674	179.476	240.229	225.897	233.702	226.992	219.324	204.626	234.98	196.775	195.497
152.043	186.049	209.51	194.402	224.071	191.161	216.22	226.444	200.975	241.142	198.099	199.514	232.424	219.141	242.831	222.063	224.984	236.988	229.868	203.166	211.382	232.059	200.975	198.784	298.472	211.838	245.707	202.253	274.646	191.709	285.144	204.946	228.407	231.694	237.719	226.627	230.279	279.164	260.952	202.435	219.141	217.909	241.188	180.024	216.083	213.162	212.431	251.367	193.534	204.444
173.679	198.738	179.339	198.738	205.493	174.272	217.726	238.267	214.44	182.397	282.086	181.712	226.992	190.202	217.315	208.78	233.519	198.601	214.622	244.839	225.166	198.784	208.78	210.606	240.96	224.071	202.8	185.638	241.872	203.348	268.986	330.606	248.445	244.474	217.315	264.786	223.112	224.254	266.064	217.179	207.365	176.235	175.824	193.9	241.918	205.539	195.543	246.62	204.626	186.962
240.047	238.084	159.894	200.473	225.669	222.108	276.973	201.157	199.331	243.516	237.856	274.828	253.694	261.682	280.99	257.894	321.203	243.561	240.594	250.773	240.64	232.972	225.897	202.983	188.422	212.934	174.09	186.596	228.818	217.179	192.074	210.606	250.591	209.693	209.51	248.263	271.861	217.179	232.059	203.302	276.791	191.48	216.266	208.095	202.207	247.487	217.179	240.275	222.565	245.752
179.521	202.572	214.394	183.675	193.169	238.586	203.348	172.949	231.922	209.51	210.606	221.15	213.527	301.348	267.707	254.79	250.454	242.055	213.344	170.438	193.306	245.57	256.433	248.263	179.887	217.179	219.004	209.875	189.289	222.428	200.929	271.907	246.391	227.677	312.074	339.553	212.431	217.863	202.253	244.976	187.509	215.125	188.605	224.254	195.908	249.723	236.988	169.708	208.05	202.435
217.179	200.975	168.749	173.131	194.219	174.227	198.921	280.99	206.589	219.506	211.884	228.59	215.9	228.225	197.14	243.333	234.432	254.288	213.162	238.221	232.196	302.671	276.106	237.856	195.132	210.241	155.877	272.044	231.694	159.712	257.757	230.416	244.063	204.763	243.151	202.435	229.868	226.034	234.25	188.97	240.96	277.156	439.013	198.053	238.038	221.697	188.057	177.148	262.413	231.922
207.867	220.054	560.611	246.62	188.24	216.631	241.005	247.35	172.629	218.822	231.739	174.774	275.924	250.591	236.76	246.62	217.544	240.412	222.428	213.344	189.746	191.526	213.71	189.289	246.391	252.827	215.49	197.916	220.419	209.51	224.436	213.162	219.552	234.661	202.435	208.05	226.399	238.769	236.988	189.883	229.868	212.066	189.7	211.336	234.25	217.544	217.681	194.584	210.606	204.809
194.265	211.747	181.484	218.274	196.775	200.062	171.671	228.59	176.92	168.932	176.052	249.358	200.792	245.707	249.176	210.971	226.992	264.421	252.234	231.328	245.661	261.545	196.958	269.898	237.856	264.284	234.615	226.444	228.407	177.513	239.499	232.241	243.333	238.221	224.619	224.984	240.412	243.196	253.74	220.967	227.357	241.69	202.024	241.325	253.558	219.506	244.794	238.267	246.072	185.866
183.675	204.444	160.579	207.867	237.536	243.698	203.668	234.98	209.647	180.8	236.806	202.618	236.441	199.833	242.785	288.613	222.428	209.875	237.719	194.219	248.263	221.697	247.35	248.582	215.49	278.799	255.155	208.05	238.267	253.877	185.501	300.983	210.743	202.618	261.545	253.147	225.349	222.747	223.706	252.279	221.515	213.299	229.503	212.979	198.236	213.481	210.651	243.014	185.501	222.291
210.834	256.433	212.797	209.145	205.174	209.51	199.377	220.1	206.589	192.804	171.899	244.657	245.341	216.403	211.884	193.124	196.41	238.267	277.384	282.633	245.844	255.703	285.326	230.233	221.88	228.772	252.964	195.497	262.048	259.72	216.083	222.063	254.425	259.126	256.57	257.164	239.316	276.061	255.155	256.616	228.407	205.357	227.905	245.341	214.622	204.261	237.719	295.186	215.353	268.118
193.671	165.874	170.438	175.185	192.759	162.039	200.427	200.975	178.243	172.583	198.282	223.706	194.63	203.668	219.689	198.784	248.08	249.678	234.615	222.245	303.721	263.143	246.985	235.528	234.661	232.241	244.794	273.733	246.985	218.776	231.465	208.962	190.796	200.062	211.382	230.963	244.063	258.213	230.233	216.768	185.364	194.402	196.593	231.328	232.059	219.689	263.326	197.688	204.078	215.855
172.949	224.254	200.244	197.369	193.671	188.422	193.534	169.114	231.694	183.858	255.52	209.556	222.473	228.088	242.968	258.076	281.538	248.445	260.222	222.747	234.797	292.447	257.027	305.182	271.77	278.799	321.386	228.59	204.215	206.406	216.768	185.136	214.212	208.78	172.766	201.522	188.924	234.25	254.06	253.512	213.527	185.684	204.215	183.356	219.324	270.264	179.156	232.241	227.859	197.323
164.961	226.992	190.431	186.962	182.215	194.447	287.517	193.169	187.875	166.969	193.306	220.967	175.87	232.241	273.002	232.241	270.629	243.516	264.832	310.294	286.97	318.099	337.362	293.725	272.272	265.151	270.264	233.93	227.905	260.998	205.676	207.319	272.044	255.155	216.403	204.078	188.285	221.834	257.346	214.805	295.916	214.577	190.065	162.77	202.8	261.317	270.446	261.545	226.216	178.243
157.475	181.53	219.735	216.448	207.137	250.408	224.254	206.041	174.409	212.431	162.952	197.506	250.636	229.868	201.294	286.65	263.189	293.543	264.786	359.545	328.643	345.897	313.124	304.634	328.598	275.695	282.999	209.465	232.059	221.515	253.694	238.814	230.461	254.79	209.51	263.189	222.93	253.877	194.037	246.072	254.105	268.438	241.553	243.881	238.084	208.962	265.334	260.998	205.676	184.269
180.936	161.172	191.663	162.77	162.405	218.091	158.57	206.589	195.68	188.468	234.204	170.575	215.125	194.63	260.404	210.925	228.772	320.29	291.899	273.733	339.187	287.563	294.592	299.75	282.086	263.873	267.297	254.242	263.326	219.735	233.519	180.754	218.228	260.815	219.689	280.488	185.729	232.789	229.138	222.975	560.611	212.934	261.135	240.275	278.799	233.337	206.041	230.279	247.35	173.131
223.888	264.102	224.39	231.192	193.717	190.065	213.162	206.452	165.508	245.707	195.999	227.129	229.913	168.43	250.636	232.059	302.261	289.937	307.555	287.563	305.501	362.101	374.517	269.716	316.456	289.389	269.168	291.534	260.633	252.599	211.656	213.344	199.331	211.701	221.332	176.965	208.597	214.257	282.816	248.035	231.876	262.048	249.358	223.706	208.597	260.45	225.395	257.529	258.487	198.784
167.289	269.67	180.389	230.05	222.428	181.165	171.351	186.231	221.88	247.35	217.179	206.589	176.418	209.51	259.172	249.358	253.01	299.385	336.129	315.361	285.509	372.097	326.087	275.148	292.995	242.785	235.163	262.823	218.959	255.018	200.975	188.24	234.98	187.509	201.34	243.561	221.697	227.723	237.673	328.963	281.675	238.769	239.91	242.968	223.204	255.338	214.988	193.9	228.635	177.924
178.38	560.611	286.833	206.635	197.688	208.415	203.485	188.97	227.859	212.112	179.156	186.962	257.711	232.287	266.612	254.653	222.245	270.264	317.187	325.722	286.102	311.025	279.895	318.647	303.356	310.249	251.732	222.245	223.888	251.869	230.279	238.632	278.799	194.265	231.328	202.618	208.962	246.985	201.659	256.661	290.256	245.524	252.097	228.088	276.471	246.985	207	229.503	215.17	216.631
202.39	183.675	202.435	190.111	193.854	251.138	161.309	222.793	231.876	201.705	198.236	224.025	237.673	204.261	220.784	238.403	280.442	274.782	253.192	280.26	304.999	296.464	252.964	252.782	309.336	224.984	265.562	244.976	218.091	216.768	267.479	210.104	222.245	251.869	209.145	228.088	203.166	243.516	232.972	228.818	238.221	235.345	263.873	258.122	222.61	246.665	219.872	254.197	212.934	245.159
164.048	197.871	172.812	214.257	223.888	171.853	227.312	196.228	207.502	170.986	217.681	218.411	234.615	236.988	208.232	309.883	255.749	346.08	314.494	286.102	306.232	232.059	237.171	239.134	275.878	258.624	255.292	210.651	209.693	263.143	249.176	218.594	207.365	197.369	235.528	210.241	216.813	217.498	251.686	260.587	231.511	295.733	246.802	203.485	215.353	213.527	249.176	204.215	213.71	227.859
229.32	183.675	175.87	230.279	186.049	232.835	196.228	219.37	181.895	218.091	206.452	182.58	194.402	268.803	219.506	221.697	243.881	232.059	277.749	191.709	256.114	243.333	218.228	222.063	255.338	196.41	261.545	196.41	232.104	214.029	207	221.697	245.113	210.241	196.045	196.638	182.762	231.146	220.602	249.313	289.526	239.545	203.85	257.711	253.147	212.979	199.331	230.096	230.279	166.421
204.991	199.331	246.802	218.822	188.422	312.987	275.513	247.35	196.228	241.188	204.444	213.846	216.585	198.966	247.532	274.417	230.416	216.585	262.641	232.607	277.886	229.32	234.387	299.933	282.999	206.452	247.35	246.574	269.898	206.589	256.433	243.744	214.759	193.169	207.137	236.943	229.183	173.862	231.146	233.2	202.937	263.508	248.765	252.416	313.352	270.811	237.125	182.443	237.673	238.221
196.958	179.704	249.678	176.235	219.324	153.686	225.851	183.675	211.153	200.564	177.285	198.647	246.802	203.12	318.602	211.656	215.718	246.62	263.143	253.01	254.973	236.988	250.956	272.957	237.354	209.51	258.989	253.147	265.927	209.008	217.315	202.253	215.718	221.15	346.08	206.224	209.145	242.055	227.175	190.978	252.645	209.693	248.08	255.155	187.692	220.054	192.211	198.784	266.064	189.7
177.011	145.699	180.617	154.052	178.426	165.691	246.62	202.435	194.584	164.778	219.506	161.309	184.04	201.522	249.86	258.259	208.46	214.805	241.872	266.977	236.578	266.977	210.286	195.315	209.693	259.354	213.846	226.992	165.691	230.598	244.246	234.432	196.045	233.382	208.962	241.325	240.412	244.611	221.652	205.128	231.146	253.375	202.07	227.54	239.134	264.604	208.232	219.37	184.451	232.424
241.005	202.253	193.671	179.521	254.973	160.031	208.962	192.576	282.588	217.498	171.716	212.751	223.66	157.658	222.108	246.437	255.749	212.568	299.157	266.475	206.406	245.707	227.175	271.907	258.031	229.731	208.095	300.252	268.438	208.05	212.614	226.262	251.367	199.879	212.066	203.12	258.989	218.959	218.639	233.154	221.515	198.966	233.519	236.806	182.078	197.506	260.039	216.448	212.797	187.509
213.162	180.434	192.074	195.497	249.723	210.606	202.39	176.098	256.798	205.311	169.845	218.411	211.519	196.775	210.423	201.34	197.323	244.976	250.271	253.74	242.055	261.5	256.616	276.791	197.506	253.147	263.873	236.578	236.623	199.514	207.502	259.491	280.077	233.748	231.146	231.146	251.184	191.526	211.153	211.153	237.856	267.707	220.784	233.519	247.715	234.615	258.213	212.066	220.967	191.891
196.273	222.245	219.872	154.782	159.164	197.323	177.878	199.651	204.261	187.692	214.44	175.87	208.643	243.561	246.3	234.615	230.416	217.133	227.677	276.608	242.968	216.266	228.088	230.05	226.262	262.23	218.594	191.161	204.809	193.306	200.609	240.64	240.823	276.471	218.274	222.975	235.847	200.427	234.797	198.784	182.397	241.37	176.418	259.72	190.613	250.636	221.697	245.707	203.348	208.597
228.818	228.453	236.076	207.319	160.031	232.789	225.669	194.949	246.848	218.639	220.967	205.859	267.342	358.313	168.43	197.506	227.905	279.53	259.902	256.844	260.267	215.49	258.442	269.533	267.844	260.587	281.401	224.756	247.532	218.594	272.957	242.42	166.239	217.498	223.523	313.9	263.691	200.062	276.745	198.966	170.438	236.258	248.4	271.176	274.6	204.078	189.883	255.885	233.748	230.826
201.705	186.231	214.805	253.694	237.354	222.93	276.106	259.354	204.398	240.594	188.605	184.405	199.286	248.81	220.054	255.155	261.911	256.433	231.876	190.613	202.435	256.068	248.81	258.259	220.83	228.955	242.055	242.603	260.633	234.615	207.684	236.943	246.391	224.573	187.738	177.878	193.671	211.701	186.231	234.569	199.514	194.767	200.062	229.001	213.846	195.086	263.919	219.917	242.785	277.521
289.161	172.949	229.685	228.407	281.857	207.365	282.816	236.988	232.196	161.674	184.269	221.926	257.711	194.265	252.234	227.859	194.082	250.636	223.934	220.921	192.439	247.487	268.255	204.763	266.429	254.836	189.837	274.417	224.801	198.966	207	219.506	235.163	209.693	201.477	245.889	194.584	202.024	182.397	225.714	213.344	201.34	191.709	238.814	255.383	264.969	266.977	199.194	214.212	198.418
212.066	219.37	208.278	200.427	188.285	203.12	246.254	203.668	190.476	216.585	152.774	206.406	210.606	198.19	194.265	227.859	230.416	233.337	394.418	222.975	200.838	237.536	263.873	259.72	180.206	233.519	261.5	218.594	202.253	294.638	249.541	220.282	225.897	196.456	237.171	201.705	228.453	185.501	218.776	235.345	231.876	212.249	202.937	188.24	213.71	226.262	214.075	209.693	266.658	183.493
244.794	199.149	225.486	224.071	312.074	225.486	232.059	221.56	229.183	200.062	209.191	225.897	222.428	268.483	241.736	244.931	201.157	180.069	221.378	218.959	380.085	275.193	272.272	229.868	246.254	257.711	259.126	325.722	248.263	231.146	271.542	195.68	194.949	204.033	229.913	196.273	235.528	247.213	207.913	246.985	201.294	200.427	219.187	243.516	226.079	227.723	261.545	196.228	253.923	218.457
217.361	183.675	233.519	198.19	192.622	268.438	191.161	205.676	210.241	188.24	194.63	206.589	194.402	180.434	192.256	217.315	243.333	200.975	219.872	233.702	219.689	248.08	264.421	255.018	267.707	238.586	229.731	229.32	229.868	221.515	194.584	306.46	230.644	214.075	178.015	209.875	174.774	231.557	210.469	210.971	244.794	269.351	261.135	243.744	247.898	227.175	242.42	191.891	246.802	234.98
190.613	228.772	163.135	184.999	183.721	243.926	176.6	192.759	212.66	201.34	241.69	205.539	240.092	224.436	199.833	310.249	181.849	212.979	249.176	233.017	211.519	209.693	214.075	228.955	232.789	202.755	269.898	216.403	231.694	281.173	220.419	222.473	208.78	200.792	218.274	263.143	207.319	267.16	249.723	236.806	250.591	203.485	258.442	193.9	194.402	240.777	263.508	267.342	214.622	228.225
186.231	184.223	223.888	218.959	192.987	220.967	189.883	192.256	195.497	169.297	181.484	175.55	188.605	179.521	203.166	277.521	202.253	188.24	182.032	202.298	217.863	213.162	277.156	255.201	278.251	196.228	175.185	219.872	189.472	225.714	244.292	250.636	168.019	253.877	212.249	215.718	230.598	231.922	228.042	213.344	229.32	230.598	227.905	224.801	205.676	251.321	240.823	189.153	201.157	211.336
195.178	254.927	188.605	183.127	194.767	198.966	231.328	184.816	221.697	248.263	233.337	194.219	220.054	179.476	228.225	165.874	254.425	189.837	253.147	213.71	223.706	216.813	243.926	168.065	225.303	258.989	234.022	219.141	210.423	194.082	187.692	264.238	269.533	266.475	196.41	253.512	222.063	217.544	216.95	182.397	231.739	208.552	249.723	222.61	254.79	198.784	190.02	215.125	248.582	268.849
192.941	183.127	174.774	171.305	155.695	215.125	236.076	208.46	200.929	167.699	228.59	188.422	177.65	166.011	188.422	233.748	205.722	188.97	226.627	198.418	220.967	202.07	215.307	196.273	208.05	257.894	192.622	227.905	241.325	191.161	197.734	196.593	215.535	251.367	226.627	304.817	203.896	202.435	233.885	249.678	197.14	236.304	232.789	194.767	225.121	248.445	248.947	202.983	237.536	196.593
181.165	176.007	187.144	197.734	188.97	203.713	185.318	205.174	233.337	181.347	185.684	212.066	252.462	239.134	180.069	210.606	219.689	187.509	260.313	165.691	214.805	226.079	203.348	176.418	229.685	206.452	270.446	228.407	237.491	228.225	258.076	188.057	217.909	268.483	233.519	238.13	270.811	246.802	206.224	207.137	272.409	198.647	236.806	212.066	212.066	174.957	230.781	237.536	245.387	200.062
268.438	191.526	187.692	232.104	195.315	211.336	181.712	194.447	202.8	190.841	202.07	162.222	195.497	170.393	188.377	211.519	211.884	214.44	181.119	207.684	193.671	258.807	233.337	240.64	224.39	223.021	213.344	196.821	193.489	185.09	196.41	201.705	258.076	235.208	272.455	250.271	271.907	220.237	223.523	229.685	215.17	273.87	188.605	193.489	246.254	214.988	190.978	242.648	200.609	218.228
240.412	220.83	219.872	197.506	170.986	178.061	184.405	190.248	166.604	148.437	214.622	235.345	238.769	216.083	201.522	228.27	168.978	219.735	265.882	224.573	182.26	208.232	228.27	220.784	241.736	224.436	194.63	214.394	182.945	274.463	270.264	211.336	291.717	248.263	276.289	297.742	272.272	268.62	224.071	245.387	221.515	222.793	204.991	223.341	209.875	208.05	218.091	209.282	260.496	226.627
210.788	198.829	212.614	159.164	240.092	206.772	206.269	211.884	183.493	165.143	189.518	184.634	223.66	222.063	277.521	196.456	168.065	258.989	204.215	198.966	195.725	191.526	210.469	234.067	192.028	229.868	204.809	216.403	197.003	196.593	201.522	201.568	223.888	234.25	261.911	269.305	243.516	281.173	202.572	237.719	236.258	228.453	233.839	198.784	260.998	208.05	241.005	206.087	228.225	211.336
215.672	180.936	234.067	197.323	248.628	180.754	210.241	157.521	270.264	178.974	198.418	205.174	178.426	200.609	174.774	208.552	215.125	271.131	210.788	182.625	281.538	227.723	194.949	198.601	214.622	228.453	206.087	235.893	240.412	232.059	232.104	202.937	213.846	223.706	225.029	229.913	260.633	273.55	240.275	246.026	254.06	255.018	208.962	207.502	173.359	265.927	197.277	241.37	274.463	238.951
233.154	153.504	201.157	211.153	198.601	187.327	235.847	171.716	157.155	194.402	158.57	229.32	191.161	224.619	160.624	187.099	188.787	228.407	186.596	287.152	231.876	188.742	175.87	195.132	199.514	192.256	188.605	214.622	184.405	186.779	224.254	213.892	188.787	248.947	218.046	198.647	223.158	222.063	197.688	268.21	237.354	204.078	245.707	198.418	193.352	215.855	214.257	244.109	217.681	209.145
215.9	190.248	240.092	252.964	196.228	247.715	197.688	235.163	170.94	237.536	238.449	199.925	220.967	204.398	191.161	228.042	261.865	199.697	176.6	197.688	162.359	192.987	313.307	174.774	199.149	198.236	180.571	191.161	183.127	212.568	190.431	203.896	244.429	286.468	184.588	256.068	189.518	300.8	232.059	257.529	252.234	234.204	229.138	254.242	194.949	227.175	205.174	216.083	243.333	231.146
235.345	215.672	198.784	179.111	236.441	215.17	245.524	199.103	217.863	215.353	190.978	250.636	258.807	206.406	191.48	225.121	247.715	240.047	181.667	176.052	208.917	175.87	205.539	222.61	213.846	171.716	216.996	189.518	176.418	222.063	207.502	241.142	220.054	191.298	201.705	228.407	237.764	229.366	255.338	204.261	253.329	228.088	216.448	196.41	246.802	236.806	255.155	205.676	277.749	203.713
208.05	207.182	217.909	182.397	230.096	217.179	212.979	201.157	223.341	263.508	230.826	209.83	237.901	215.9	202.983	210.104	208.415	226.992	199.697	210.241	240.64	205.357	275.924	202.435	230.096	232.424	210.788	215.9	249.723	196.41	215.17	273.733	189.335	224.071	248.4	204.626	236.988	215.718	176.235	208.415	214.44	218.046	189.335	233.885	195.315	250.636	219.37	186.231	192.622	210.423
200.609	252.462	225.166	241.142	201.705	178.061	200.062	247.35	194.402	194.767	213.892	200.062	221.332	200.975	184.04	235.71	192.256	197.095	225.532	217.818	182.26	249.358	156.014	206.772	222.93	210.423	204.763	197.871	251.869	245.524	247.167	249.723	219.37	242.785	246.802	212.614	198.829	204.215	240.64	230.598	205.493	208.232	185.136	246.072	273.139	201.522	260.633	234.067	206.954	212.431
175.003	208.415	189.472	236.03	185.866	256.798	216.083	248.08	184.588	257.529	183.538	207.137	186.277	177.331	172.766	157.155	217.909	237.536	259.354	211.153	177.102	208.643	260.45	239.864	210.606	198.418	237.719	246.254	200.244	244.383	338.138	203.12	249.906	296.783	257.711	204.626	195.68	208.78	192.074	273.002	263.143	174.82	186.596	234.067	252.782	216.083	226.581	246.483	234.797	205.493
236.76	207.319	191.526	213.527	184.634	219.689	200.792	202.024	194.813	210.925	157.658	207.182	172.949	238.312	164.778	220.419	198.236	201.887	192.028	169.89	213.527	233.154	254.06	218.457	194.63	198.464	174.774	187.875	199.697	243.516	313.9	204.626	186.596	270.629	203.302	225.714	196.228	205.357	277.019	163.865	226.399	191.663	176.6	182.078	211.336	252.964	217.498	245.205	219.324	207.684
184.405	237.171	226.947	237.171	226.216	246.254	238.632	214.075	168.795	209.875	208.232	232.013	240.092	232.424	189.929	228.225	209.373	220.967	227.129	209.328	217.498	249.906	235.163	208.962	255.703	214.805	208.962	233.154	281.173	212.979	198.601	270.629	219.324	220.648	220.83	229.32	229.913	232.607	232.789	223.66	199.697	208.78	225.121	184.634	254.06	203.166	247.669	200.975	250.454	229.366
194.447	222.793	187.692	249.358	217.544	197.871	187.646	212.066	164.961	240.275	232.059	226.262	208.78	212.797	208.05	220.784	205.174	219.187	221.515	233.154	189.883	205.722	232.789	230.233	230.644	217.133	206.589	198.966	240.047	233.154	205.676	257.027	202.983	233.2	228.818	248.582	188.422	202.8	268.255	182.078	177.331	174.227	207.684	180.982	208.917	216.083	232.424	196.775	233.154	206.589
275.924	207.547	195.543	223.295	202.983	560.611	221.697	223.158	203.302	236.76	292.63	187.875	186.231	181.53	200.244	289.754	247.487	209.51	215.535	184.451	248.263	233.885	205.722	175.505	213.892	232.424	153.823	270.629	194.767	177.148	217.498	236.806	235.163	240.412	188.605	236.03	191.526	205.859	199.331	198.053	189.518	244.748	190.796	200.062	222.565	226.581	194.402	180.936	560.611	235.163
215.855	209.51	233.702	268.301	187.692	197.323	196.41	194.037	231.557	190.065	164.413	249.176	256.844	205.859	207.639	276.973	187.144	188.194	206.224	286.787	217.179	212.797	211.838	255.201	203.713	223.934	200.244	164.641	230.416	195.862	181.667	272.089	226.992	205.859	200.609	174.044	202.39	180.434	190.065	205.128	222.245	186.094	205.128	249.358	216.996	225.166	236.943	194.037	201.34	245.889
259.72	228.772	223.523	171.716	234.934	225.166	237.354	248.765	235.482	201.522	219.872	199.514	194.447	163.135	211.564	236.578	253.01	202.39	246.072	212.021	257.164	226.444	203.668	179.156	226.764	193.489	254.79	202.024	195.862	194.037	193.169	238.221	212.386	252.645	262.823	203.394	236.623	180.571	165.326	294.455	196.091	242.055	239.545	254.927	228.818	222.245	192.256	244.976	188.24	198.236
257.118	227.54	244.611	248.628	173.314	174.227	214.075	178.974	195.68	296.236	240.64	201.522	197.323	240.64	218.274	190.065	217.544	164.596	224.938	188.057	194.037	200.975	234.569	228.453	252.097	224.39	223.706	266.612	214.622	205.128	187.92	209.145	216.22	194.767	204.078	203.531	188.742	190.02	181.119	224.984	197.323	208.369	203.166	192.028	192.211	252.599	186.46	214.622	224.984	197.871
205.859	229.366	183.31	231.328	169.114	211.884	261.545	188.787	220.921	259.948	252.599	191.526	239.727	164.367	182.945	190.796	218.046	215.855	237.901	210.104	196.045	226.079	198.966	238.084	199.514	202.8	261.911	201.157	246.62	245.341	254.973	196.41	232.926	278.069	240.092	215.718	262.96	186.596	221.652	202.07	191.115	240.275	261.545	243.151	224.619	232.059	203.348	208.05	290.073	227.129
190.431	189.289	216.037	189.153	220.419	253.694	189.883	182.443	182.215	283.318	198.829	167.152	184.953	200.199	191.161	187.099	211.884	209.328	215.307	166.239	171.671	254.242	229.138	190.978	201.157	231.694	245.844	212.979	178.563	216.768	245.707	181.712	220.054	238.814	229.183	230.553	209.875	201.887	214.622	240.823	212.295	257.3	240.64	175.322	250.636	200.427	237.856	216.266	207.319	201.522
224.39	192.759	209.145	171.671	209.556	252.416	243.881	223.478	209.328	241.507	257.574	167.289	190.431	217.133	218.639	195.862	218.594	214.075	200.427	193.169	230.598	206.954	191.891	237.125	187.007	255.155	224.619	218.228	231.146	235.163	231.876	202.572	166.604	221.697	230.598	184.04	232.424	225.349	251.914	238.084	219.004	211.519	241.005	237.901	230.826	193.717	206.589	272.272	223.523	210.743
303.174	221.697	222.291	191.344	199.514	183.903	232.424	196.41	197.688	195.497	212.614	200.609	245.387	194.949	196.228	210.606	260.404	178.746	239.179	192.393	222.61	204.763	215.855	173.679	197.688	258.624	247.669	223.341	209.145	211.701	209.191	178.791	207.137	261.18	230.05	217.726	212.021	216.768	194.082	279.347	232.972	201.842	221.195	203.896	208.232	183.127	232.926	270.857	230.963	220.784
164.961	216.22	196.593	172.994	194.402	226.947	176.052	167.699	239.134	250.225	177.696	196.593	227.175	214.622	242.42	205.128	217.133	246.254	234.98	186.962	210.606	228.453	200.792	207.913	198.966	232.059	194.584	199.103	238.586	187.099	227.312	278.069	227.54	202.8	178.38	210.606	248.582	225.714	218.228	204.444	186.596	206.269	228.042	234.25	240.229	263.691	282.268	191.48	233.885	184.999
233.2	183.858	188.24	201.705	212.614	188.605	184.086	164.596	189.381	194.949	192.393	274.965	207.365	194.219	194.219	200.975	204.626	190.796	165.828	225.166	205.722	244.976	205.539	198.236	242.785	227.175	194.402	219.37	253.192	201.568	243.516	407.198	204.033	223.341	232.652	185.364	179.521	227.54	233.519	198.647	216.037	176.646	270.446	179.658	253.375	249.723	191.526	303.721	207.867	185.364
196.045	222.793	172.949	181.667	224.801	211.747	188.742	224.938	230.963	207.547	191.709	220.054	203.531	185.866	223.523	185.684	197.14	273.185	185.09	197.14	208.643	190.796	239.91	261.728	201.294	189.381	204.444	220.602	224.619	213.344	222.108	247.852	184.771	252.097	215.535	208.78	252.097	217.179	250.271	237.125	237.536	244.063	237.171	205.539	195.68	222.793	174.409	240.96	229.503	256.114
224.436	208.643	148.62	228.955	251.686	182.991	206.635	178.609	194.813	196.41	160.624	220.967	225.486	209.373	204.033	238.449	223.888	238.814	239.864	229.001	207.821	271.176	211.929	174.455	258.807	202.983	232.241	269.898	184.405	215.535	192.622	242.648	261.911	212.249	281.857	171.488	186.049	210.651	205.128	224.071	204.261	146.246	184.223	212.979	202.937	207.684	225.897	222.245	195.68	187.327
229.503	207.913	205.539	234.797	225.897	193.717	198.236	223.523	224.984	215.9	168.612	193.489	193.169	208.232	234.615	268.483	206.224	203.85	199.833	205.174	221.515	273.55	210.788	178.791	227.54	252.462	195.497	262.96	242.238	229.731	238.221	252.645	233.154	215.125	215.672	248.993	235.71	176.965	220.419	207.137	190.568	221.697	206.087	225.166	248.035	266.247	192.759	219.141	390.264	250.591
223.888	184.953	178.243	206.635	230.781	174.09	189.153	210.971	174.227	209.556	238.814	213.344	211.29	238.267	229.503	221.332	246.62	188.97	243.516	199.194	192.576	253.694	186.231	227.723	234.98	234.067	223.888	193.169	258.442	257.894	192.804	204.261	208.826	249.358	207.137	155.147	210.058	238.403	224.619	219.141	218.639	212.021	215.49	219.689	226.764	200.792	209.921	230.096	244.794	211.336
219.324	194.995	202.755	227.357	208.278	199.879	190.431	185.318	190.431	194.949	295.551	231.694	247.715	250.819	202.253	239.499	260.998	208.46	279.94	230.279	249.176	198.418	229.503	189.153	201.887	202.253	224.436	176.418	259.172	213.025	211.336	198.601	203.348	216.266	222.428	208.597	225.166	172.766	216.083	213.71	220.784	288.293	224.071	211.153	231.146	235.71	248.582	278.982	234.98	236.441
225.349	204.809	228.088	182.625	166.923	204.626	152.043	208.05	197.277	234.98	247.761	248.263	278.069	243.926	189.289	187.875	206.589	211.29	193.124	241.918	256.251	196.775	229.183	251.549	208.78	290.758	249.906	276.426	224.984	193.534	243.151	182.397	185.318	193.671	208.597	237.171	189.107	234.934	198.053	216.813	215.535	227.723	231.694	231.739	234.295	213.116	241.507	245.296	228.635	226.034
175.687	224.436	240.092	235.163	241.37	216.95	219.324	187.875	190.978	238.449	239.362	244.292	249.358	213.527	259.537	234.432	212.203	228.407	212.021	178.609	259.126	193.671	282.086	231.374	198.236	251.732	195.817	224.071	236.076	250.773	188.605	202.39	198.921	224.938	220.237	280.077	173.679	213.162	230.781	270.583	229.868	183.31	242.603	240.96	228.818	192.804	250.636	266.429	280.808	283.546
172.218	169.16	180.936	209.328	200.381	175.87	169.343	194.037	196.958	398.663	239.727	213.664	197.369	283.729	221.697	226.399	223.478	242.648	222.245	211.336	222.428	186.414	225.714	231.192	206.954	191.48	237.171	282.816	227.312	182.625	215.49	176.783	172.081	220.967	177.331	223.888	225.395	163.135	225.669	234.752	206.954	226.444	188.787	230.416	211.884	191.709	258.989	204.398	242.968	233.109
236.806	206.406	196.638	149.67	170.256	238.403	155.101	222.793	195.497	193.854	251.138	249.358	196.091	280.808	149.67	206.954	212.979	229.001	221.515	225.166	262.823	213.527	248.445	209.373	208.962	251.869	196.045	231.192	209.51	237.354	227.129	243.881	173.679	227.129	257.711	198.053	222.428	197.506	220.967	213.527	279.347	274.646	237.354	246.254	203.531	220.967	259.902	193.124	212.021	214.257
209.693	218.776	232.424	230.279	239.179	190.613	181.347	159.666	225.303	162.405	164.048	244.748	239.179	205.676	215.353	181.484	222.61	250.089	218.274	255.885	219.278	237.901	241.507	198.647	199.149	202.253	198.236	185.501	289.024	230.05	227.54	195.862	215.17	252.462	230.096	220.784	295.186	190.248	221.88	193.854	226.627	213.344	226.399	213.664	242.055	258.076	207.182	244.976	245.707	262.458
242.238	213.344	186.596	226.262	167.654	204.626	217.681	256.068	217.179	190.978	218.046	289.708	234.022	231.739	223.888	232.424	237.719	213.892	256.753	221.104	247.715	269.898	218.046	155.512	189.883	208.78	215.535	273.915	220.648	166.787	206.087	221.56	223.66	210.788	245.707	211.153	216.813	225.349	223.523	196.958	217.315	317.187	232.424	189.883	210.241	202.755	205.357	218.959	247.35	215.855
236.76	219.506	233.93	223.66	178.974	217.361	146.748	181.347	165.189	206.452	210.104	201.157	235.893	200.427	232.47	252.782	188.924	244.976	267.342	239.727	187.646	235.893	202.937	232.47	202.8	265.334	180.206	184.725	211.336	214.988	200.564	254.06	222.975	252.599	227.905	248.263	207.913	212.979	205.859	240.457	170.803	250.819	182.397	219.506	217.544	223.158	215.535	265.882	273.915	222.199
180.252	278.297	215.9	216.22	239.362	210.423	230.416	175.87	178.198	203.12	192.576	233.017	177.65	307.008	178.243	190.248	250.408	197.186	173.359	228.635	291.534	274.6	240.777	230.461	206.772	267.16	248.263	235.345	231.192	190.978	258.989	271.131	242.238	228.818	199.514	208.232	194.813	240.823	216.631	236.441	228.27	226.627	203.166	190.248	188.24	222.93	198.966	236.623	183.675	237.856
214.577	247.898	178.38	235.117	178.791	187.738	230.05	230.963	218.639	210.788	259.354	205.493	227.54	212.066	224.254	223.341	212.934	220.191	191.115	290.621	221.88	237.536	234.25	189.883	247.715	243.698	255.52	258.076	217.681	200.427	263.691	238.267	260.998	228.635	252.097	239.864	218.046	236.623	349.777	233.519	185.318	247.167	218.274	177.696	204.033	219.735	191.48	210.195	184.588	242.603
257.118	198.236	199.879	234.25	268.392	222.793	205.174	208.962	178.974	208.962	195.132	238.267	195.315	221.515	241.553	228.635	188.24	198.601	214.988	237.536	206.817	235.893	210.058	236.806	251.732	201.705	254.973	191.298	257.483	278.617	247.35	284.322	280.442	240.823	224.071	282.999	204.444	247.35	261.545	255.52	230.781	224.254	248.445	248.993	225.669	262.413	213.664	257.346	241.69	231.876
263.873	206.772	177.878	223.706	222.428	200.244	226.764	168.065	210.606	181.119	232.059	205.357	216.266	228.225	184.223	231.694	171.305	207.684	235.163	184.405	231.876	238.997	208.278	275.148	193.717	191.115	244.611	230.781	214.942	337.955	214.988	341.561	250.956	254.242	276.471	225.897	209.145	231.511	267.844	200.609	254.06	202.755	200.427	229.366	182.762	256.433	203.531	188.605	183.858	210.651
246.437	224.801	238.084	163.865	231.146	185.684	189.153	220.967	181.484	211.519	185.136	176.235	210.606	182.625	229.001	262.093	274.28	281.31	251.686	223.706	290.439	282.633	274.28	263.919	249.495	292.31	211.564	218.411	302.078	226.399	229.183	322.847	264.421	253.558	234.98	262.595	211.656	218.046	210.971	265.699	247.532	209.738	245.159	236.988	230.461	195.862	288.613	250.408	257.529	208.597
Background ungated:
208.17	208.467	208.77	209.078	209.391	209.709	210.032	210.36	210.693	211.022	211.355	211.693	212.035	212.382	212.733	213.088	213.447	213.811	214.177	214.547	214.92	215.297	215.676	216.068	216.463	216.862	217.263	217.667	218.074	218.483	218.894	219.308	219.724	220.146	220.57	220.997	221.414	221.859	222.308	222.759	223.214	223.675	224.138	224.605	225.074	225.545	226.02	226.497	226.977	227.459
208.278	208.573	208.873	209.179	209.49	209.805	210.125	210.452	210.782	211.108	211.439	211.775	212.115	212.46	212.809	213.162	213.519	213.88	214.245	214.613	214.984	215.358	215.736	216.125	216.518	216.915	217.314	217.717	218.121	218.528	218.937	219.349	219.763	220.182	220.605	221.029	221.445	221.888	222.334	222.784	223.236	223.695	224.156	224.621	225.088	225.557	226.029	226.504	226.982	227.462
208.388	208.68	208.978	209.282	209.59	209.903	210.221	210.545	210.873	211.196	211.525	211.859	212.197	212.54	212.886	213.237	213.592	213.951	214.314	214.68	215.049	215.421	215.796	216.184	216.575	216.969	217.366	217.766	218.169	218.573	218.981	219.39	219.802	220.22	220.64	221.063	221.477	221.918	222.361	222.808	223.259	223.715	224.174	224.637	225.101	225.568	226.039	226.511	226.987	227.465
208.5	208.79	209.085	209.386	209.692	210.002	210.318	210.639	210.965	211.286	211.613	211.944	212.28	212.621	212.965	213.314	213.667	214.024	214.384	214.748	215.115	215.485	215.858	216.243	216.632	217.024	217.42	217.817	218.218	218.62	219.025	219.433	219.843	220.258	220.676	221.097	221.509	221.948	222.389	222.834	223.282	223.736	224.193	224.653	225.116	225.581	226.049	226.519	226.993	227.469
208.614	208.902	209.195	209.493	209.796	210.104	210.417	210.736	211.059	211.378	211.702	212.031	212.365	212.703	213.046	213.393	213.743	214.098	214.456	214.817	215.182	215.551	215.922	216.304	216.691	217.081	217.474	217.869	218.268	218.668	219.071	219.476	219.884	220.297	220.713	221.132	221.542	221.978	222.418	222.86	223.306	223.758	224.213	224.67	225.13	225.593	226.059	226.527	226.999	227.473
208.73	209.015	209.305	209.601	209.902	210.207	210.517	210.834	211.154	211.471	211.793	212.12	212.451	212.787	213.127	213.472	213.82	214.173	214.529	214.888	215.251	215.617	215.986	216.366	216.75	217.138	217.529	217.922	218.318	218.716	219.116	219.52	219.925	220.336	220.751	221.167	221.575	222.01	222.446	222.887	223.33	223.78	224.232	224.687	225.145	225.606	226.069	226.535	227.005	227.477
208.848	209.131	209.419	209.712	210.01	210.312	210.62	210.934	211.252	211.566	211.885	212.21	212.539	212.873	213.211	213.553	213.899	214.249	214.603	214.96	215.32	215.684	216.051	216.429	216.811	217.196	217.585	217.976	218.37	218.765	219.163	219.564	219.968	220.377	220.789	221.203	221.61	222.041	222.476	222.914	223.355	223.802	224.252	224.705	225.161	225.619	226.08	226.544	227.011	227.481
208.967	209.247	209.532	209.822	210.118	210.418	210.723	211.034	211.349	211.661	211.978	212.3	212.627	212.958	213.294	213.634	213.978	214.326	214.677	215.032	215.39	215.752	216.116	216.492	216.872	217.255	217.641	218.03	218.421	218.814	219.21	219.609	220.01	220.417	220.827	221.239	221.644	222.073	222.505	222.941	223.38	223.824	224.272	224.723	225.176	225.632	226.091	226.553	227.018	227.485
209.087	209.365	209.647	209.935	210.228	210.525	210.827	211.135	211.448	211.758	212.072	212.392	212.717	213.045	213.379	213.716	214.058	214.403	214.752	215.105	215.461	215.82	216.182	216.556	216.933	217.314	217.698	218.084	218.473	218.864	219.258	219.654	220.053	220.458	220.865	221.275	221.678	222.105	222.535	222.968	223.405	223.847	224.292	224.741	225.192	225.645	226.102	226.561	227.024	227.489
209.21	209.484	209.764	210.049	210.339	210.634	210.933	211.239	211.549	211.856	212.168	212.485	212.807	213.134	213.464	213.8	214.139	214.482	214.829	215.179	215.532	215.89	216.25	216.621	216.995	217.374	217.755	218.139	218.526	218.914	219.306	219.7	220.097	220.499	220.904	221.312	221.713	222.138	222.565	222.996	223.43	223.87	224.312	224.759	225.207	225.658	226.113	226.57	227.031	227.494
209.333	209.605	209.881	210.164	210.451	210.743	211.039	211.342	211.65	211.954	212.264	212.579	212.898	213.222	213.55	213.883	214.22	214.561	214.905	215.253	215.604	215.959	216.316	216.685	217.057	217.433	217.812	218.194	218.578	218.964	219.353	219.745	220.14	220.54	220.943	221.348	221.747	222.169	222.594	223.023	223.455	223.892	224.332	224.776	225.222	225.671	226.123	226.578	227.036	227.497
209.457	209.726	210	210.28	210.564	210.853	211.147	211.447	211.752	212.054	212.361	212.673	212.99	213.311	213.637	213.968	214.302	214.64	214.982	215.327	215.676	216.029	216.384	216.75	217.12	217.493	217.87	218.249	218.631	219.015	219.401	219.791	220.183	220.581	220.982	221.385	221.782	222.201	222.624	223.05	223.479	223.914	224.352	224.793	225.237	225.683	226.133	226.585	227.042	227.5
209.583	209.849	210.121	210.397	210.679	210.965	211.256	211.553	211.855	212.154	212.458	212.768	213.083	213.402	213.725	214.053	214.384	214.72	215.06	215.402	215.749	216.099	216.452	216.815	217.183	217.554	217.928	218.304	218.684	219.065	219.449	219.836	220.226	220.622	221.02	221.421	221.816	222.233	222.653	223.077	223.504	223.936	224.371	224.81	225.251	225.696	226.143	226.593	227.047	227.503
209.712	209.975	210.244	210.518	210.796	211.079	211.367	211.662	211.96	212.257	212.559	212.866	213.178	213.495	213.815	214.141	214.47	214.803	215.14	215.48	215.824	216.172	216.523	216.884	217.248	217.617	217.988	218.363	218.74	219.118	219.5	219.885	220.272	220.665	221.062	221.46	221.853	222.268	222.685	223.106	223.531	223.96	224.393	224.83	225.269	225.71	226.156	226.603	227.055	227.509
209.842	210.103	210.369	210.639	210.915	211.195	211.48	211.772	212.068	212.362	212.661	212.966	213.275	213.589	213.907	214.23	214.556	214.887	215.222	215.559	215.901	216.246	216.594	216.953	217.315	217.681	218.05	218.422	218.796	219.173	219.552	219.934	220.319	220.71	221.104	221.5	221.891	222.303	222.718	223.137	223.559	223.986	224.416	224.85	225.287	225.726	226.169	226.614	227.063	227.515
209.962	210.22	210.483	210.751	211.024	211.302	211.584	211.873	212.166	212.458	212.754	213.057	213.364	213.675	213.991	214.311	214.635	214.964	215.296	215.632	215.971	216.314	216.66	217.016	217.376	217.739	218.106	218.475	218.848	219.221	219.599	219.979	220.361	220.75	221.142	221.536	221.925	222.334	222.747	223.163	223.583	224.007	224.435	224.867	225.301	225.738	226.179	226.622	227.069	227.518
210.085	210.34	210.6	210.866	211.136	211.411	211.69	211.976	212.267	212.556	212.85	213.149	213.454	213.763	214.076	214.394	214.716	215.042	215.372	215.705	216.042	216.383	216.726	217.08	217.437	217.799	218.163	218.53	218.9	219.271	219.646	220.024	220.404	220.791	221.18	221.572	221.959	222.366	222.776	223.19	223.607	224.03	224.455	224.884	225.316	225.751	226.189	226.63	227.075	227.522
210.209	210.461	210.719	210.981	211.249	211.521	211.797	212.081	212.368	212.655	212.946	213.244	213.546	213.852	214.163	214.479	214.798	215.122	215.449	215.78	216.114	216.452	216.794	217.145	217.5	217.859	218.221	218.585	218.953	219.322	219.695	220.07	220.448	220.832	221.22	221.609	221.994	222.399	222.807	223.218	223.633	224.052	224.476	224.902	225.332	225.764	226.2	226.639	227.081	227.526
210.334	210.584	210.838	211.098	211.363	211.632	211.906	212.186	212.471	212.756	213.044	213.339	213.639	213.943	214.251	214.564	214.881	215.202	215.527	215.855	216.187	216.523	216.862	217.211	217.564	217.92	218.279	218.642	219.007	219.373	219.744	220.116	220.492	220.874	221.259	221.647	222.029	222.432	222.837	223.246	223.658	224.076	224.496	224.921	225.348	225.778	226.211	226.647	227.088	227.531
210.461	210.708	210.959	211.217	211.478	211.745	212.016	212.293	212.576	212.857	213.143	213.435	213.732	214.034	214.34	214.65	214.965	215.283	215.606	215.932	216.261	216.595	216.932	217.278	217.628	217.982	218.339	218.698	219.061	219.425	219.793	220.164	220.537	220.917	221.299	221.685	222.065	222.465	222.868	223.275	223.684	224.099	224.517	224.939	225.364	225.792	226.223	226.657	227.095	227.535
210.589	210.833	211.082	211.336	211.595	211.858	212.126	212.401	212.681	212.96	213.243	213.533	213.827	214.126	214.43	214.737	215.049	215.366	215.686	216.009	216.336	216.667	217.001	217.345	217.693	218.044	218.398	218.756	219.116	219.478	219.843	220.211	220.582	220.96	221.34	221.723	222.102	222.499	222.899	223.303	223.711	224.123	224.539	224.958	225.381	225.806	226.235	226.666	227.101	227.54
210.719	210.96	211.206	211.457	211.713	211.974	212.239	212.511	212.788	213.064	213.345	213.632	213.924	214.22	214.521	214.826	215.136	215.449	215.767	216.088	216.412	216.741	217.073	217.414	217.759	218.107	218.459	218.814	219.172	219.531	219.894	220.26	220.629	221.004	221.382	221.762	222.139	222.534	222.931	223.333	223.738	224.147	224.561	224.978	225.398	225.82	226.247	226.676	227.109	227.545
210.85	211.088	211.331	211.58	211.833	212.091	212.353	212.622	212.896	213.17	213.448	213.732	214.022	214.315	214.614	214.916	215.223	215.534	215.849	216.167	216.489	216.816	217.145	217.484	217.826	218.172	218.522	218.874	219.229	219.586	219.947	220.31	220.676	221.049	221.424	221.803	222.177	222.569	222.964	223.363	223.766	224.173	224.583	224.998	225.415	225.836	226.26	226.686	227.117	227.551
210.983	211.218	211.459	211.704	211.955	212.209	212.469	212.735	213.006	213.277	213.553	213.834	214.121	214.412	214.708	215.008	215.312	215.621	215.933	216.249	216.569	216.892	217.219	217.555	217.895	218.239	218.586	218.935	219.288	219.642	220	220.361	220.725	221.095	221.469	221.845	222.217	222.607	222.999	223.396	223.796	224.2	224.608	225.02	225.435	225.853	226.275	226.699	227.127	227.559
211.117	211.35	211.587	211.83	212.077	212.329	212.586	212.849	213.118	213.386	213.659	213.938	214.222	214.511	214.804	215.101	215.403	215.709	216.019	216.332	216.649	216.971	217.295	217.629	217.966	218.307	218.651	218.998	219.349	219.7	220.056	220.414	220.776	221.144	221.515	221.888	222.258	222.646	223.036	223.43	223.827	224.229	224.634	225.044	225.456	225.872	226.291	226.713	227.139	227.568
211.252	211.482	211.717	211.957	212.201	212.45	212.704	212.965	213.23	213.496	213.766	214.042	214.324	214.61	214.901	215.196	215.495	215.799	216.106	216.417	216.731	217.05	217.372	217.703	218.038	218.376	218.718	219.063	219.41	219.76	220.113	220.469	220.828	221.193	221.562	221.933	222.301	222.686	223.073	223.465	223.859	224.259	224.662	225.069	225.479	225.892	226.309	226.728	227.152	227.578
211.388	211.615	211.847	212.084	212.326	212.572	212.823	213.081	213.344	213.607	213.874	214.148	214.427	214.711	214.999	215.291	215.588	215.889	216.194	216.502	216.814	217.13	217.45	217.778	218.111	218.446	218.786	219.128	219.473	219.82	220.171	220.524	220.881	221.244	221.61	221.979	222.345	222.727	223.112	223.501	223.893	224.29	224.691	225.095	225.503	225.913	226.328	226.745	227.166	227.59
211.525	211.749	211.978	212.213	212.452	212.695	212.943	213.198	213.458	213.718	213.983	214.254	214.531	214.812	215.097	215.387	215.681	215.98	216.282	216.588	216.897	217.211	217.529	217.854	218.184	218.517	218.854	219.194	219.537	219.881	220.229	220.58	220.934	221.295	221.659	222.025	222.389	222.769	223.151	223.538	223.927	224.322	224.72	225.122	225.527	225.935	226.347	226.761	227.181	227.602
211.662	211.884	212.11	212.342	212.578	212.818	213.063	213.315	213.572	213.83	214.093	214.361	214.635	214.914	215.196	215.484	215.775	216.071	216.371	216.674	216.981	217.293	217.608	217.931	218.258	218.589	218.923	219.26	219.6	219.942	220.288	220.637	220.989	221.347	221.708	222.072	222.434	222.811	223.191	223.575	223.962	224.354	224.749	225.149	225.552	225.957	226.367	226.779	227.195	227.615
211.8	212.018	212.242	212.471	212.704	212.941	213.184	213.433	213.687	213.942	214.202	214.468	214.739	215.015	215.295	215.58	215.869	216.163	216.46	216.76	217.065	217.374	217.686	218.007	218.332	218.66	218.991	219.326	219.664	220.003	220.347	220.693	221.042	221.398	221.757	222.119	222.478	222.853	223.23	223.611	223.996	224.385	224.778	225.175	225.576	225.979	226.386	226.796	227.21	227.627
211.937	212.153	212.374	212.6	212.83	213.065	213.304	213.551	213.802	214.054	214.311	214.575	214.844	215.117	215.395	215.677	215.963	216.254	216.549	216.847	217.149	217.456	217.765	218.084	218.405	218.731	219.06	219.392	219.728	220.065	220.405	220.749	221.096	221.45	221.806	222.166	222.523	222.895	223.27	223.648	224.031	224.417	224.808	225.202	225.6	226.001	226.406	226.813	227.225	227.64
212.075	212.288	212.506	212.729	212.956	213.188	213.425	213.668	213.917	214.166	214.421	214.682	214.948	215.219	215.494	215.773	216.057	216.345	216.637	216.933	217.233	217.537	217.844	218.16	218.479	218.802	219.129	219.458	219.791	220.126	220.464	220.805	221.15	221.501	221.855	222.212	222.567	222.937	223.309	223.685	224.065	224.449	224.837	225.229	225.625	226.023	226.425	226.83	227.24	227.652
212.212	212.422	212.637	212.857	213.082	213.311	213.545	213.785	214.031	214.278	214.53	214.788	215.052	215.32	215.592	215.87	216.151	216.437	216.726	217.019	217.316	217.618	217.923	218.236	218.553	218.873	219.197	219.524	219.855	220.187	220.523	220.862	221.204	221.552	221.904	222.259	222.612	222.979	223.348	223.722	224.099	224.481	224.866	225.256	225.649	226.045	226.445	226.848	227.255	227.665
212.349	212.556	212.768	212.985	213.207	213.433	213.664	213.902	214.145	214.389	214.638	214.894	215.155	215.421	215.69	215.965	216.244	216.527	216.814	217.104	217.399	217.698	218.001	218.311	218.625	218.943	219.265	219.589	219.917	220.247	220.58	220.917	221.257	221.603	221.952	222.305	222.655	223.02	223.387	223.758	224.133	224.512	224.895	225.282	225.673	226.067	226.464	226.864	227.269	227.677
212.481	212.685	212.895	213.109	213.328	213.552	213.78	214.015	214.255	214.497	214.744	214.997	215.255	215.518	215.786	216.058	216.334	216.615	216.899	217.187	217.479	217.776	218.076	218.384	218.696	219.012	219.331	219.653	219.979	220.306	220.637	220.971	221.309	221.652	222	222.35	222.698	223.06	223.425	223.794	224.166	224.543	224.924	225.309	225.697	226.088	226.484	226.881	227.284	227.69
212.61	212.812	213.019	213.231	213.447	213.668	213.893	214.125	214.363	214.603	214.847	215.097	215.353	215.614	215.879	216.149	216.423	216.701	216.983	217.269	217.558	217.853	218.151	218.457	218.766	219.079	219.396	219.716	220.039	220.364	220.693	221.025	221.36	221.701	222.047	222.394	222.741	223.101	223.463	223.83	224.199	224.574	224.952	225.335	225.721	226.11	226.503	226.898	227.299	227.702
212.739	212.938	213.142	213.351	213.565	213.783	214.006	214.236	214.471	214.708	214.949	215.198	215.451	215.71	215.972	216.24	216.511	216.787	217.067	217.35	217.638	217.93	218.225	218.529	218.836	219.147	219.461	219.778	220.099	220.422	220.749	221.078	221.411	221.751	222.094	222.439	222.784	223.141	223.501	223.865	224.233	224.605	224.981	225.361	225.745	226.132	226.523	226.916	227.314	227.716
212.867	213.063	213.265	213.472	213.683	213.898	214.118	214.345	214.578	214.812	215.052	215.297	215.549	215.805	216.065	216.33	216.599	216.873	217.15	217.431	217.716	218.006	218.3	218.601	218.905	219.214	219.526	219.841	220.16	220.48	220.804	221.132	221.463	221.8	222.141	222.484	222.827	223.182	223.54	223.901	224.267	224.636	225.01	225.388	225.769	226.154	226.543	226.934	227.33	227.729
212.992	213.186	213.385	213.589	213.798	214.01	214.228	214.452	214.682	214.915	215.151	215.395	215.644	215.898	216.156	216.418	216.685	216.957	217.232	217.51	217.793	218.081	218.372	218.671	218.973	219.28	219.589	219.902	220.219	220.537	220.859	221.184	221.513	221.848	222.187	222.528	222.869	223.222	223.577	223.937	224.3	224.667	225.038	225.414	225.793	226.176	226.562	226.951	227.345	227.742
213.115	213.307	213.503	213.705	213.911	214.121	214.336	214.558	214.786	215.016	215.25	215.491	215.738	215.989	216.245	216.506	216.77	217.039	217.312	217.589	217.869	218.155	218.444	218.74	219.04	219.344	219.652	219.963	220.277	220.593	220.913	221.236	221.563	221.896	222.232	222.572	222.91	223.261	223.614	223.971	224.332	224.697	225.066	225.44	225.817	226.197	226.582	226.969	227.361	227.755
213.236	213.426	213.62	213.819	214.022	214.23	214.443	214.662	214.887	215.115	215.347	215.586	215.831	216.08	216.333	216.591	216.854	217.12	217.391	217.665	217.944	218.227	218.514	218.808	219.106	219.408	219.713	220.022	220.334	220.648	220.965	221.287	221.611	221.942	222.277	222.614	222.951	223.299	223.65	224.005	224.363	224.726	225.093	225.464	225.839	226.218	226.6	226.985	227.375	227.768
213.357	213.543	213.735	213.931	214.133	214.338	214.548	214.765	214.988	215.213	215.443	215.679	215.922	216.168	216.419	216.675	216.935	217.2	217.468	217.74	218.017	218.298	218.583	218.874	219.17	219.47	219.773	220.079	220.389	220.7	221.016	221.335	221.658	221.987	222.319	222.654	222.989	223.335	223.684	224.036	224.393	224.753	225.118	225.487	225.86	226.236	226.616	226.999	227.387	227.778
213.471	213.656	213.845	214.039	214.238	214.441	214.648	214.863	215.083	215.306	215.534	215.768	216.008	216.253	216.502	216.756	217.014	217.276	217.542	217.812	218.086	218.365	218.648	218.938	219.231	219.529	219.829	220.134	220.441	220.751	221.065	221.382	221.702	222.029	222.359	222.692	223.025	223.369	223.716	224.066	224.42	224.779	225.141	225.508	225.879	226.253	226.631	227.012	227.398	227.786
213.584	213.767	213.954	214.145	214.342	214.542	214.748	214.96	215.178	215.399	215.624	215.856	216.094	216.337	216.584	216.835	217.091	217.351	217.615	217.883	218.155	218.432	218.713	219	219.292	219.587	219.886	220.188	220.493	220.801	221.112	221.427	221.746	222.071	222.399	222.73	223.061	223.403	223.747	224.096	224.448	224.804	225.164	225.529	225.898	226.27	226.646	227.025	227.409	227.795
213.695	213.875	214.06	214.25	214.444	214.642	214.845	215.055	215.27	215.489	215.712	215.942	216.178	216.419	216.663	216.913	217.166	217.425	217.687	217.952	218.222	218.497	218.776	219.061	219.35	219.644	219.94	220.24	220.544	220.849	221.159	221.472	221.789	222.111	222.438	222.767	223.096	223.436	223.778	224.124	224.474	224.828	225.186	225.549	225.916	226.286	226.66	227.037	227.419	227.804
213.804	213.982	214.165	214.352	214.544	214.74	214.94	215.148	215.361	215.578	215.799	216.027	216.261	216.499	216.742	216.989	217.241	217.497	217.757	218.02	218.288	218.561	218.838	219.121	219.408	219.7	219.994	220.292	220.594	220.897	221.205	221.516	221.831	222.151	222.476	222.803	223.13	223.468	223.808	224.152	224.5	224.852	225.208	225.569	225.934	226.302	226.674	227.049	227.429	227.812
213.911	214.086	214.267	214.452	214.641	214.835	215.034	215.239	215.45	215.665	215.884	216.11	216.341	216.578	216.818	217.064	217.313	217.567	217.825	218.087	218.352	218.623	218.898	219.18	219.465	219.754	220.046	220.342	220.642	220.943	221.249	221.558	221.871	222.19	222.512	222.838	223.164	223.499	223.837	224.179	224.525	224.875	225.229	225.588	225.951	226.317	226.687	227.06	227.438	227.819
214.015	214.189	214.367	214.55	214.737	214.929	215.125	215.328	215.537	215.75	215.966	216.191	216.42	216.655	216.893	217.137	217.384	217.636	217.892	218.152	218.415	218.684	218.957	219.237	219.52	219.807	220.098	220.392	220.689	220.989	221.293	221.6	221.911	222.228	222.548	222.872	223.196	223.529	223.865	224.206	224.55	224.897	225.25	225.607	225.967	226.331	226.7	227.071	227.447	227.826
214.117	214.288	214.464	214.645	214.83	215.019	215.214	215.414	215.622	215.832	216.047	216.269	216.497	216.729	216.966	217.207	217.453	217.703	217.957	218.214	218.476	218.743	219.014	219.292	219.573	219.858	220.147	220.439	220.735	221.032	221.334	221.64	221.949	222.264	222.583	222.904	223.227	223.558	223.892	224.231	224.572	224.918	225.269	225.624	225.983	226.345	226.711	227.081	227.455	227.832
214.215	214.385	214.559	214.737	214.92	215.108	215.3	215.499	215.704	215.912	216.125	216.345	216.571	216.802	217.036	217.276	217.519	217.768	218.02	218.275	218.535	218.801	219.07	219.345	219.625	219.908	220.195	220.485	220.779	221.075	221.375	221.678	221.986	222.299	222.616	222.936	223.257	223.586	223.919	224.255	224.595	224.939	225.287	225.641	225.998	226.358	226.723	227.09	227.463	227.839
214.317	214.484	214.656	214.832	215.013	215.199	215.389	215.585	215.788	215.995	216.206	216.424	216.648	216.876	217.109	217.346	217.588	217.834	218.084	218.338	218.596	218.86	219.127	219.4	219.678	219.959	220.244	220.532	220.824	221.118	221.416	221.718	222.024	222.335	222.651	222.969	223.288	223.615	223.946	224.28	224.618	224.96	225.307	225.658	226.013	226.372	226.735	227.101	227.472	227.845
214.415	214.58	214.75	214.925	215.104	215.287	215.475	215.669	215.87	216.075	216.284	216.5	216.722	216.949	217.179	217.415	217.654	217.899	218.147	218.399	218.655	218.917	219.182	219.454	219.729	220.008	220.291	220.578	220.868	221.16	221.457	221.757	222.061	222.37	222.684	223	223.318	223.643	223.972	224.304	224.641	224.981	225.326	225.675	226.028	226.385	226.747	227.11	227.48	227.852
214.51	214.674	214.842	215.014	215.191	215.372	215.558	215.75	215.949	216.152	216.359	216.573	216.794	217.018	217.247	217.481	217.718	217.961	218.207	218.457	218.711	218.971	219.235	219.504	219.778	220.056	220.337	220.621	220.91	221.2	221.495	221.793	222.095	222.403	222.715	223.029	223.345	223.669	223.996	224.327	224.661	225	225.342	225.69	226.042	226.397	226.757	227.119	227.486	227.857
214.604	214.766	214.932	215.102	215.277	215.456	215.64	215.831	216.028	216.228	216.434	216.646	216.864	217.087	217.314	217.546	217.782	218.022	218.267	218.515	218.767	219.025	219.287	219.555	219.827	220.102	220.382	220.664	220.951	221.239	221.533	221.829	222.13	222.436	222.746	223.059	223.373	223.695	224.02	224.349	224.682	225.018	225.36	225.706	226.055	226.409	226.767	227.127	227.493	227.862
214.697	214.856	215.021	215.189	215.362	215.54	215.722	215.91	216.105	216.304	216.508	216.718	216.935	217.156	217.381	217.611	217.845	218.084	218.326	218.573	218.824	219.08	219.34	219.606	219.876	220.15	220.427	220.708	220.993	221.28	221.571	221.866	222.165	222.469	222.778	223.089	223.402	223.722	224.045	224.373	224.704	225.038	225.378	225.722	226.07	226.422	226.778	227.137	227.501	227.869
214.788	214.946	215.108	215.275	215.446	215.622	215.802	215.988	216.182	216.379	216.581	216.79	217.004	217.224	217.447	217.675	217.908	218.145	218.386	218.63	218.879	219.134	219.392	219.656	219.925	220.197	220.472	220.752	221.035	221.32	221.61	221.903	222.2	222.503	222.81	223.12	223.431	223.75	224.071	224.397	224.726	225.059	225.397	225.739	226.086	226.436	226.791	227.148	227.511	227.876
214.877	215.032	215.193	215.358	215.528	215.701	215.88	216.065	216.256	216.452	216.652	216.859	217.072	217.29	217.512	217.738	217.969	218.204	218.444	218.687	218.934	219.187	219.443	219.706	219.973	220.243	220.517	220.795	221.076	221.36	221.648	221.94	222.236	222.537	222.842	223.15	223.46	223.777	224.097	224.421	224.748	225.08	225.416	225.757	226.102	226.45	226.803	227.159	227.52	227.884
214.963	215.117	215.276	215.44	215.608	215.779	215.956	216.139	216.329	216.523	216.722	216.928	217.139	217.355	217.575	217.8	218.029	218.263	218.501	218.742	218.988	219.239	219.495	219.756	220.021	220.289	220.562	220.838	221.118	221.4	221.687	221.977	222.271	222.571	222.875	223.182	223.49	223.806	224.124	224.446	224.772	225.102	225.436	225.776	226.119	226.466	226.818	227.172	227.532	227.894
215.046	215.199	215.356	215.518	215.685	215.855	216.03	216.212	216.4	216.593	216.79	216.994	217.204	217.418	217.637	217.861	218.088	218.32	218.557	218.797	219.041	219.291	219.544	219.804	220.067	220.335	220.605	220.88	221.159	221.439	221.725	222.014	222.306	222.605	222.907	223.212	223.519	223.833	224.15	224.471	224.795	225.123	225.456	225.795	226.136	226.482	226.832	227.185	227.543	227.904
215.126	215.278	215.434	215.594	215.759	215.928	216.101	216.281	216.468	216.659	216.855	217.058	217.267	217.48	217.697	217.919	218.145	218.376	218.61	218.849	219.092	219.34	219.593	219.851	220.113	220.378	220.648	220.921	221.198	221.478	221.761	222.049	222.341	222.638	222.939	223.242	223.548	223.861	224.176	224.495	224.818	225.145	225.477	225.813	226.154	226.498	226.847	227.198	227.555	227.915
215.203	215.353	215.508	215.666	215.83	215.997	216.17	216.348	216.534	216.723	216.918	217.119	217.326	217.538	217.754	217.975	218.199	218.429	218.662	218.899	219.141	219.388	219.639	219.895	220.156	220.42	220.688	220.96	221.236	221.514	221.797	222.083	222.373	222.669	222.968	223.271	223.576	223.887	224.201	224.518	224.84	225.166	225.496	225.831	226.17	226.513	226.861	227.21	227.566	227.925
215.274	215.423	215.577	215.734	215.896	216.062	216.233	216.41	216.595	216.783	216.976	217.176	217.382	217.593	217.807	218.027	218.25	218.478	218.71	218.946	219.186	219.432	219.682	219.937	220.196	220.46	220.726	220.997	221.272	221.548	221.83	222.115	222.404	222.698	222.997	223.298	223.602	223.912	224.224	224.541	224.861	225.185	225.514	225.848	226.186	226.528	226.874	227.222	227.577	227.934
215.342	215.49	215.642	215.798	215.959	216.124	216.294	216.47	216.653	216.84	217.032	217.231	217.436	217.645	217.858	218.077	218.299	218.526	218.757	218.991	219.23	219.475	219.723	219.978	220.236	220.498	220.763	221.033	221.306	221.582	221.862	222.146	222.434	222.727	223.024	223.325	223.627	223.936	224.247	224.562	224.881	225.204	225.532	225.865	226.202	226.542	226.887	227.235	227.588	227.944
215.407	215.553	215.704	215.859	216.019	216.183	216.351	216.526	216.708	216.894	217.085	217.283	217.487	217.695	217.907	218.124	218.345	218.571	218.801	219.034	219.272	219.516	219.763	220.016	220.273	220.534	220.798	221.066	221.339	221.613	221.893	222.176	222.462	222.755	223.051	223.35	223.652	223.959	224.269	224.583	224.901	225.223	225.55	225.881	226.217	226.556	226.9	227.246	227.598	227.954
215.467	215.613	215.763	215.917	216.076	216.238	216.406	216.579	216.76	216.945	217.135	217.332	217.535	217.742	217.953	218.169	218.389	218.613	218.842	219.075	219.312	219.554	219.801	220.053	220.308	220.568	220.831	221.099	221.37	221.643	221.922	222.204	222.49	222.781	223.076	223.374	223.675	223.981	224.29	224.603	224.92	225.241	225.566	225.897	226.231	226.57	226.912	227.258	227.609	227.963
215.524	215.669	215.818	215.971	216.129	216.29	216.457	216.629	216.809	216.993	217.182	217.378	217.58	217.786	217.996	218.211	218.43	218.654	218.881	219.113	219.349	219.59	219.836	220.087	220.342	220.6	220.863	221.129	221.399	221.672	221.949	222.23	222.515	222.805	223.1	223.397	223.697	224.002	224.31	224.622	224.938	225.257	225.582	225.911	226.245	226.582	226.924	227.268	227.618	227.971
215.577	215.721	215.869	216.021	216.178	216.339	216.504	216.676	216.855	217.038	217.226	217.421	217.622	217.827	218.036	218.25	218.468	218.691	218.918	219.149	219.383	219.624	219.869	220.119	220.372	220.63	220.892	221.157	221.426	221.698	221.974	222.255	222.539	222.828	223.121	223.418	223.717	224.021	224.328	224.639	224.954	225.272	225.596	225.925	226.257	226.594	226.934	227.277	227.627	227.979
215.627	215.769	215.917	216.068	216.224	216.384	216.549	216.719	216.897	217.08	217.267	217.461	217.661	217.865	218.074	218.287	218.504	218.726	218.952	219.182	219.416	219.656	219.9	220.149	220.402	220.659	220.919	221.184	221.452	221.723	221.999	222.278	222.562	222.85	223.143	223.438	223.736	224.04	224.346	224.656	224.97	225.288	225.61	225.938	226.269	226.605	226.945	227.287	227.635	227.987
215.672	215.814	215.961	216.111	216.266	216.426	216.589	216.759	216.937	217.118	217.305	217.498	217.697	217.901	218.109	218.321	218.537	218.759	218.984	219.213	219.446	219.686	219.929	220.177	220.429	220.685	220.945	221.209	221.476	221.746	222.021	222.3	222.583	222.87	223.162	223.457	223.754	224.057	224.362	224.672	224.985	225.302	225.623	225.95	226.281	226.616	226.955	227.296	227.644	227.994
215.713	215.854	216	216.15	216.305	216.463	216.627	216.796	216.972	217.154	217.339	217.532	217.731	217.934	218.141	218.352	218.568	218.789	219.013	219.242	219.474	219.713	219.955	220.203	220.454	220.71	220.969	221.232	221.499	221.768	222.042	222.321	222.603	222.89	223.181	223.475	223.772	224.074	224.378	224.687	224.999	225.315	225.636	225.962	226.292	226.626	226.965	227.305	227.652	228.002
215.749	215.89	216.036	216.185	216.339	216.497	216.659	216.828	217.004	217.185	217.37	217.562	217.76	217.962	218.169	218.38	218.595	218.815	219.039	219.267	219.499	219.736	219.978	220.225	220.476	220.731	220.989	221.251	221.518	221.787	222.06	222.338	222.619	222.906	223.196	223.49	223.786	224.088	224.391	224.699	225.011	225.326	225.647	225.972	226.301	226.635	226.972	227.313	227.659	228.008
215.772	215.912	216.058	216.207	216.36	216.518	216.68	216.848	217.024	217.204	217.389	217.581	217.778	217.98	218.186	218.397	218.612	218.831	219.055	219.282	219.514	219.752	219.993	220.24	220.49	220.744	221.002	221.264	221.53	221.799	222.072	222.349	222.63	222.916	223.206	223.499	223.795	224.096	224.399	224.707	225.018	225.333	225.653	225.978	226.306	226.64	226.977	227.316	227.662	228.011
215.796	215.936	216.081	216.23	216.383	216.54	216.702	216.87	217.045	217.225	217.41	217.601	217.798	218	218.205	218.416	218.63	218.849	219.072	219.299	219.53	219.767	220.009	220.255	220.505	220.759	221.016	221.277	221.543	221.811	222.084	222.361	222.641	222.927	223.217	223.509	223.805	224.105	224.408	224.715	225.025	225.34	225.659	225.984	226.312	226.645	226.981	227.32	227.665	228.014
215.816	215.956	216.101	216.249	216.402	216.559	216.721	216.888	217.063	217.243	217.427	217.618	217.815	218.016	218.221	218.431	218.645	218.863	219.086	219.313	219.544	219.781	220.022	220.267	220.517	220.77	221.027	221.288	221.554	221.821	222.094	222.37	222.651	222.936	223.225	223.517	223.813	224.113	224.415	224.721	225.032	225.346	225.664	225.989	226.316	226.648	226.985	227.323	227.668	228.016
215.832	215.972	216.116	216.265	216.417	216.574	216.735	216.902	217.077	217.257	217.44	217.631	217.828	218.029	218.234	218.443	218.657	218.875	219.098	219.324	219.555	219.791	220.032	220.277	220.526	220.78	221.036	221.297	221.562	221.829	222.102	222.378	222.658	222.943	223.232	223.524	223.819	224.118	224.42	224.726	225.036	225.35	225.668	225.992	226.32	226.651	226.987	227.325	227.67	228.017
215.844	215.983	216.128	216.276	216.428	216.585	216.746	216.913	217.087	217.267	217.45	217.641	217.837	218.038	218.243	218.452	218.665	218.883	219.106	219.332	219.563	219.799	220.039	220.284	220.533	220.786	221.042	221.303	221.568	221.835	222.107	222.383	222.663	222.947	223.236	223.528	223.823	224.122	224.424	224.729	225.039	225.352	225.67	225.994	226.321	226.652	226.988	227.326	227.67	228.017
215.85	215.99	216.134	216.283	216.435	216.591	216.752	216.919	217.094	217.273	217.456	217.647	217.843	218.044	218.248	218.457	218.67	218.888	219.111	219.337	219.567	219.803	220.043	220.288	220.537	220.79	221.046	221.306	221.571	221.838	222.11	222.386	222.666	222.95	223.239	223.53	223.825	224.124	224.425	224.731	225.04	225.353	225.671	225.994	226.321	226.653	226.988	227.325	227.669	228.016
215.853	215.992	216.137	216.285	216.437	216.594	216.755	216.921	217.096	217.275	217.459	217.649	217.845	218.046	218.25	218.459	218.672	218.89	219.113	219.339	219.569	219.805	220.045	220.29	220.538	220.791	221.047	221.307	221.572	221.839	222.111	222.386	222.666	222.951	223.239	223.53	223.825	224.124	224.425	224.731	225.04	225.353	225.671	225.994	226.32	226.651	226.986	227.324	227.667	228.014
215.849	215.989	216.133	216.282	216.434	216.591	216.752	216.918	217.093	217.272	217.456	217.646	217.842	218.043	218.248	218.457	218.669	218.887	219.11	219.336	219.566	219.802	220.042	220.287	220.536	220.788	221.044	221.304	221.569	221.836	222.108	222.384	222.663	222.948	223.236	223.527	223.822	224.121	224.422	224.728	225.037	225.35	225.667	225.99	226.317	226.648	226.982	227.32	227.663	228.01
215.841	215.981	216.126	216.274	216.427	216.583	216.745	216.911	217.086	217.265	217.449	217.64	217.836	218.037	218.241	218.45	218.663	218.881	219.104	219.33	219.56	219.796	220.036	220.281	220.53	220.783	221.039	221.299	221.563	221.83	222.102	222.378	222.658	222.942	223.231	223.522	223.817	224.116	224.417	224.722	225.032	225.344	225.662	225.985	226.311	226.642	226.977	227.314	227.658	228.004
215.829	215.968	216.114	216.262	216.415	216.572	216.733	216.9	217.075	217.255	217.439	217.629	217.826	218.026	218.231	218.441	218.653	218.872	219.094	219.321	219.551	219.787	220.028	220.273	220.521	220.774	221.03	221.29	221.555	221.822	222.094	222.37	222.65	222.935	223.223	223.515	223.81	224.109	224.41	224.715	225.025	225.337	225.655	225.978	226.305	226.635	226.97	227.308	227.651	227.998
215.812	215.952	216.097	216.246	216.4	216.557	216.718	216.886	217.061	217.24	217.425	217.616	217.812	218.013	218.219	218.428	218.641	218.86	219.083	219.309	219.54	219.776	220.017	220.262	220.511	220.764	221.02	221.281	221.546	221.813	222.085	222.362	222.642	222.926	223.215	223.507	223.802	224.101	224.403	224.708	225.017	225.33	225.648	225.971	226.298	226.629	226.964	227.301	227.645	227.991
215.79	215.931	216.077	216.226	216.38	216.537	216.699	216.867	217.042	217.222	217.407	217.599	217.795	217.997	218.202	218.412	218.626	218.844	219.068	219.295	219.526	219.762	220.003	220.249	220.498	220.751	221.008	221.269	221.534	221.801	222.074	222.351	222.631	222.916	223.205	223.497	223.793	224.092	224.394	224.699	225.009	225.322	225.64	225.963	226.29	226.621	226.956	227.294	227.638	227.985
215.76	215.902	216.048	216.198	216.352	216.51	216.673	216.841	217.016	217.197	217.382	217.574	217.772	217.973	218.179	218.39	218.604	218.823	219.047	219.274	219.506	219.743	219.984	220.23	220.48	220.733	220.99	221.252	221.517	221.785	222.058	222.335	222.616	222.902	223.191	223.483	223.779	224.079	224.381	224.687	224.997	225.311	225.629	225.953	226.28	226.611	226.947	227.284	227.629	227.976
215.726	215.868	216.015	216.166	216.32	216.479	216.642	216.811	216.987	217.168	217.354	217.547	217.745	217.947	218.153	218.364	218.579	218.799	219.023	219.251	219.483	219.721	219.963	220.209	220.459	220.713	220.971	221.232	221.499	221.767	222.041	222.318	222.6	222.886	223.175	223.468	223.765	224.065	224.368	224.674	224.984	225.298	225.617	225.941	226.268	226.6	226.936	227.274	227.619	227.966
215.687	215.829	215.977	216.128	216.284	216.443	216.607	216.776	216.953	217.135	217.321	217.514	217.713	217.916	218.123	218.334	218.549	218.77	218.995	219.223	219.456	219.695	219.937	220.184	220.435	220.69	220.947	221.21	221.476	221.746	222.02	222.298	222.58	222.866	223.157	223.45	223.747	224.048	224.351	224.658	224.969	225.283	225.603	225.927	226.255	226.587	226.923	227.262	227.607	227.955
215.643	215.786	215.935	216.087	216.243	216.403	216.568	216.737	216.915	217.098	217.285	217.479	217.678	217.882	218.089	218.301	218.517	218.738	218.964	219.193	219.427	219.666	219.909	220.157	220.408	220.663	220.922	221.185	221.452	221.722	221.997	222.276	222.558	222.846	223.136	223.43	223.728	224.03	224.333	224.641	224.952	225.267	225.587	225.912	226.24	226.573	226.91	227.249	227.594	227.943
215.596	215.74	215.889	216.042	216.199	216.359	216.525	216.695	216.874	217.058	217.245	217.44	217.64	217.844	218.053	218.266	218.482	218.704	218.93	219.161	219.395	219.635	219.879	220.127	220.379	220.635	220.894	221.158	221.426	221.697	221.972	222.252	222.535	222.823	223.115	223.409	223.708	224.01	224.314	224.622	224.934	225.25	225.571	225.896	226.225	226.558	226.896	227.235	227.581	227.93
215.543	215.688	215.838	215.992	216.15	216.311	216.478	216.649	216.829	217.013	217.201	217.397	217.598	217.803	218.012	218.226	218.443	218.666	218.893	219.124	219.359	219.599	219.844	220.093	220.346	220.603	220.863	221.128	221.396	221.668	221.944	222.224	222.509	222.797	223.089	223.385	223.684	223.987	224.292	224.601	224.914	225.23	225.551	225.877	226.207	226.541	226.879	227.219	227.566	227.915
215.487	215.632	215.784	215.938	216.097	216.259	216.427	216.599	216.779	216.965	217.154	217.35	217.552	217.758	217.968	218.183	218.401	218.624	218.852	219.084	219.32	219.562	219.807	220.057	220.311	220.569	220.83	221.095	221.365	221.637	221.914	222.195	222.48	222.769	223.063	223.359	223.659	223.963	224.269	224.578	224.892	225.209	225.531	225.858	226.188	226.523	226.862	227.203	227.55	227.9
215.424	215.571	215.723	215.879	216.039	216.202	216.371	216.544	216.725	216.911	217.102	217.299	217.502	217.709	217.92	218.135	218.354	218.579	218.808	219.041	219.277	219.52	219.766	220.017	220.272	220.531	220.792	221.059	221.329	221.602	221.881	222.163	222.449	222.739	223.033	223.33	223.631	223.936	224.242	224.553	224.867	225.185	225.508	225.836	226.167	226.502	226.842	227.183	227.531	227.882
215.37	215.518	215.671	215.827	215.988	216.152	216.322	216.496	216.678	216.865	217.056	217.254	217.457	217.665	217.877	218.093	218.313	218.539	218.768	219.002	219.24	219.483	219.73	219.982	220.238	220.497	220.759	221.026	221.298	221.572	221.851	222.134	222.42	222.711	223.006	223.304	223.606	223.911	224.219	224.53	224.845	225.164	225.487	225.816	226.148	226.484	226.824	227.166	227.515	227.867
215.313	215.461	215.615	215.773	215.934	216.1	216.27	216.445	216.628	216.816	217.008	217.207	217.411	217.62	217.832	218.049	218.27	218.496	218.727	218.962	219.2	219.444	219.692	219.945	220.202	220.462	220.725	220.993	221.265	221.54	221.82	222.104	222.391	222.683	222.979	223.277	223.58	223.886	224.194	224.506	224.822	225.142	225.466	225.796	226.128	226.465	226.806	227.149	227.499	227.851
215.254	215.403	215.558	215.716	215.879	216.045	216.216	216.392	216.576	216.765	216.958	217.158	217.363	217.573	217.786	218.004	218.226	218.453	218.685	218.92	219.16	219.405	219.654	219.908	220.165	220.426	220.69	220.959	221.232	221.508	221.789	222.073	222.362	222.654	222.951	223.25	223.554	223.861	224.17	224.483	224.8	225.12	225.445	225.775	226.109	226.447	226.788	227.132	227.482	227.836
215.189	215.34	215.496	215.655	215.819	215.986	216.159	216.336	216.521	216.71	216.904	217.105	217.311	217.522	217.737	217.956	218.178	218.406	218.639	218.876	219.116	219.362	219.612	219.867	220.125	220.387	220.653	220.922	221.197	221.473	221.755	222.041	222.33	222.624	222.921	223.221	223.526	223.834	224.144	224.458	224.776	225.097	225.423	225.754	226.088	226.427	226.77	227.114	227.465	227.819
215.122	215.274	215.431	215.592	215.756	215.925	216.098	216.276	216.463	216.653	216.849	217.05	217.258	217.469	217.685	217.905	218.129	218.358	218.592	218.829	219.071	219.318	219.569	219.825	220.084	220.347	220.614	220.884	221.16	221.437	221.72	222.007	222.298	222.592	222.89	223.192	223.497	223.806	224.117	224.432	224.751	225.073	225.4	225.732	226.067	226.407	226.75	227.096	227.448	227.803
215.053	215.206	215.365	215.526	215.692	215.862	216.037	216.216	216.403	216.595	216.791	216.994	217.203	217.416	217.632	217.854	218.078	218.309	218.544	218.782	219.025	219.273	219.526	219.782	220.043	220.307	220.574	220.846	221.123	221.401	221.685	221.973	222.265	222.56	222.86	223.162	223.469	223.779	224.091	224.406	224.726	225.05	225.378	225.711	226.047	226.388	226.732	227.078	227.431	227.787
214.982	215.135	215.295	215.458	215.625	215.796	215.972	216.153	216.341	216.534	216.732	216.936	217.145	217.359	217.577	217.8	218.025	218.257	218.493	218.733	218.977	219.226	219.48	219.738	219.999	220.264	220.533	220.806	221.083	221.363	221.648	221.937	222.23	222.527	222.827	223.131	223.438	223.749	224.062	224.379	224.7	225.025	225.354	225.688	226.025	226.367	226.712	227.06	227.414	227.77
214.906	215.062	215.223	215.387	215.555	215.728	215.905	216.086	216.276	216.47	216.669	216.874	217.085	217.3	217.519	217.743	217.97	218.203	218.44	218.681	218.926	219.177	219.431	219.69	219.953	220.22	220.489	220.763	221.042	221.323	221.609	221.899	222.193	222.491	222.792	223.097	223.406	223.718	224.032	224.35	224.672	224.998	225.328	225.663	226.001	226.344	226.69	227.039	227.394	227.752
214.828	214.985	215.147	215.313	215.483	215.656	215.834	216.017	216.208	216.404	216.604	216.81	217.022	217.239	217.459	217.684	217.912	218.146	218.384	218.626	218.873	219.125	219.38	219.641	219.905	220.172	220.443	220.718	220.998	221.28	221.568	221.859	222.154	222.453	222.756	223.062	223.371	223.685	224	224.319	224.642	224.969	225.301	225.637	225.976	226.32	226.667	227.017	227.373	227.732
214.748	214.906	215.07	215.237	215.408	215.583	215.762	215.946	216.139	216.335	216.537	216.745	216.958	217.175	217.397	217.623	217.852	218.087	218.327	218.571	218.818	219.071	219.328	219.59	219.855	220.124	220.396	220.672	220.953	221.237	221.526	221.818	222.115	222.415	222.718	223.025	223.336	223.651	223.967	224.288	224.612	224.94	225.272	225.609	225.95	226.295	226.643	226.994	227.351	227.711
214.667	214.826	214.991	215.16	215.332	215.508	215.689	215.875	216.068	216.267	216.469	216.678	216.892	217.111	217.334	217.561	217.792	218.028	218.269	218.514	218.763	219.017	219.276	219.539	219.805	220.075	220.348	220.626	220.908	221.193	221.483	221.777	222.074	222.376	222.681	222.989	223.301	223.617	223.934	224.256	224.581	224.91	225.244	225.582	225.924	226.27	226.62	226.971	227.33	227.691
214.585	214.745	214.912	215.081	215.255	215.433	215.615	215.802	215.997	216.196	216.4	216.611	216.826	217.047	217.271	217.499	217.731	217.969	218.211	218.457	218.708	218.963	219.223	219.487	219.755	220.026	220.3	220.58	220.863	221.149	221.44	221.736	222.035	222.337	222.643	222.953	223.266	223.583	223.902	224.225	224.551	224.882	225.217	225.556	225.899	226.246	226.597	226.95	227.309	227.671
214.501	214.663	214.831	215.002	215.177	215.356	215.54	215.728	215.925	216.125	216.331	216.542	216.759	216.981	217.206	217.436	217.669	217.908	218.152	218.4	218.651	218.908	219.169	219.435	219.704	219.976	220.252	220.532	220.817	221.105	221.397	221.694	221.994	222.298	222.605	222.916	223.231	223.549	223.869	224.193	224.521	224.853	225.189	225.529	225.873	226.222	226.574	226.928	227.288	227.652
214.415	214.578	214.747	214.92	215.097	215.277	215.463	215.652	215.85	216.052	216.259	216.472	216.69	216.913	217.14	217.371	217.605	217.846	218.091	218.34	218.593	218.851	219.114	219.38	219.651	219.925	220.202	220.483	220.77	221.058	221.352	221.65	221.952	222.257	222.565	222.877	223.194	223.513	223.835	224.16	224.489	224.822	225.16	225.502	225.847	226.196	226.549	226.905	227.267	227.631
214.326	214.491	214.662	214.836	215.014	215.196	215.383	215.574	215.773	215.977	216.184	216.399	216.618	216.843	217.071	217.303	217.539	217.781	218.028	218.278	218.532	218.792	219.056	219.324	219.595	219.87	220.149	220.432	220.72	221.01	221.305	221.604	221.907	222.213	222.523	222.837	223.154	223.475	223.798	224.125	224.455	224.789	225.128	225.471	225.817	226.168	226.523	226.879	227.242	227.608
214.236	214.402	214.574	214.75	214.93	215.113	215.301	215.494	215.694	215.899	216.108	216.324	216.545	216.771	217	217.234	217.471	217.714	217.962	218.214	218.47	218.731	218.996	219.265	219.538	219.815	220.094	220.379	220.668	220.959	221.256	221.556	221.86	222.168	222.48	222.794	223.113	223.435	223.759	224.087	224.419	224.755	225.095	225.439	225.787	226.139	226.495	226.852	227.217	227.584
214.141	214.308	214.482	214.659	214.841	215.026	215.215	215.409	215.611	215.818	216.028	216.245	216.468	216.695	216.926	217.161	217.399	217.644	217.893	218.147	218.404	218.666	218.933	219.203	219.478	219.756	220.037	220.323	220.613	220.906	221.204	221.506	221.811	222.12	222.433	222.749	223.069	223.393	223.718	224.048	224.381	224.718	225.059	225.405	225.754	226.108	226.464	226.823	227.189	227.557
214.044	214.213	214.388	214.567	214.75	214.937	215.128	215.323	215.527	215.734	215.947	216.165	216.389	216.617	216.85	217.086	217.326	217.572	217.823	218.078	218.336	218.6	218.868	219.14	219.416	219.695	219.978	220.265	220.557	220.851	221.15	221.454	221.761	222.071	222.385	222.703	223.024	223.349	223.676	224.007	224.342	224.68	225.023	225.37	225.72	226.075	226.433	226.793	227.16	227.529
213.946	214.117	214.294	214.474	214.658	214.847	215.039	215.236	215.441	215.65	215.864	216.084	216.309	216.539	216.773	217.011	217.252	217.5	217.752	218.008	218.268	218.534	218.803	219.076	219.354	219.635	219.918	220.207	220.5	220.796	221.097	221.401	221.71	222.022	222.337	222.656	222.979	223.306	223.634	223.966	224.303	224.642	224.986	225.335	225.686	226.042	226.402	226.763	227.131	227.502
213.835	214.007	214.186	214.368	214.554	214.744	214.939	215.138	215.344	215.555	215.77	215.992	216.219	216.45	216.686	216.925	217.169	217.418	217.672	217.93	218.192	218.459	218.73	219.005	219.284	219.566	219.852	220.142	220.437	220.734	221.037	221.343	221.653	221.967	222.284	222.605	222.929	223.257	223.588	223.921	224.259	224.6	224.946	225.296	225.649	226.007	226.367	226.73	227.1	227.472
213.722	213.897	214.077	214.261	214.449	214.641	214.838	215.038	215.247	215.459	215.676	215.9	216.128	216.361	216.599	216.84	217.085	217.336	217.592	217.852	218.115	218.384	218.657	218.934	219.214	219.498	219.786	220.078	220.374	220.673	220.977	221.286	221.597	221.913	222.231	222.553	222.88	223.209	223.541	223.877	224.216	224.559	224.906	225.258	225.612	225.972	226.334	226.698	227.069	227.443
213.608	213.784	213.967	214.153	214.343	214.537	214.735	214.937	215.147	215.362	215.581	215.806	216.036	216.271	216.51	216.753	217	217.253	217.51	217.772	218.037	218.308	218.582	218.861	219.143	219.429	219.718	220.012	220.31	220.611	220.917	221.226	221.54	221.857	222.177	222.501	222.829	223.16	223.494	223.831	224.172	224.517	224.866	225.219	225.575	225.936	226.299	226.665	227.038	227.413
213.495	213.673	213.858	214.046	214.237	214.433	214.633	214.837	215.049	215.266	215.486	215.713	215.945	216.182	216.422	216.667	216.916	217.17	217.43	217.693	217.96	218.233	218.509	218.789	219.073	219.361	219.652	219.947	220.247	220.549	220.857	221.168	221.484	221.802	222.124	222.45	222.779	223.113	223.448	223.787	224.129	224.475	224.826	225.181	225.538	225.901	226.266	226.634	227.008	227.384
213.382	213.562	213.748	213.938	214.132	214.329	214.532	214.738	214.951	215.169	215.392	215.62	215.854	216.093	216.335	216.582	216.832	217.088	217.35	217.615	217.884	218.158	218.436	218.718	219.004	219.293	219.586	219.883	220.185	220.489	220.798	221.111	221.428	221.749	222.073	222.4	222.731	223.066	223.403	223.743	224.088	224.436	224.788	225.144	225.503	225.867	226.234	226.603	226.979	227.357
213.268	213.449	213.638	213.829	214.025	214.225	214.429	214.637	214.852	215.072	215.296	215.527	215.762	216.003	216.247	216.495	216.747	217.006	217.269	217.536	217.807	218.083	218.363	218.647	218.934	219.226	219.52	219.819	220.122	220.428	220.739	221.054	221.373	221.695	222.021	222.35	222.683	223.019	223.358	223.7	224.046	224.396	224.75	225.108	225.469	225.834	226.203	226.574	226.951	227.331
213.151	213.335	213.525	213.719	213.917	214.118	214.324	214.534	214.752	214.973	215.199	215.432	215.669	215.911	216.157	216.408	216.661	216.922	217.187	217.456	217.729	218.006	218.288	218.574	218.863	219.156	219.452	219.753	220.058	220.366	220.679	220.996	221.317	221.641	221.968	222.299	222.634	222.972	223.312	223.656	224.004	224.355	224.711	225.071	225.433	225.8	226.171	226.543	226.922	227.303
213.033	213.219	213.411	213.607	213.806	214.01	214.218	214.429	214.649	214.872	215.1	215.334	215.573	215.817	216.065	216.317	216.573	216.835	217.102	217.373	217.648	217.927	218.211	218.498	218.789	219.084	219.382	219.685	219.992	220.301	220.616	220.935	221.257	221.583	221.912	222.245	222.581	222.921	223.264	223.609	223.959	224.312	224.669	225.031	225.395	225.764	226.135	226.51	226.89	227.273
212.915	213.102	213.297	213.494	213.696	213.901	214.111	214.324	214.545	214.771	215	215.236	215.477	215.723	215.973	216.227	216.484	216.748	217.017	217.29	217.566	217.848	218.133	218.423	218.716	219.012	219.312	219.616	219.925	220.236	220.553	220.874	221.198	221.525	221.856	222.19	222.529	222.87	223.215	223.562	223.913	224.268	224.627	224.99	225.356	225.726	226.1	226.475	226.857	227.242
212.811	213	213.196	213.395	213.598	213.805	214.016	214.232	214.454	214.681	214.912	215.15	215.392	215.639	215.891	216.146	216.405	216.671	216.941	217.216	217.494	217.777	218.064	218.355	218.649	218.948	219.249	219.555	219.865	220.178	220.496	220.818	221.144	221.473	221.805	222.141	222.481	222.824	223.17	223.519	223.872	224.228	224.588	224.953	225.32	225.692	226.067	226.444	226.828	227.214
212.699	212.89	213.088	213.289	213.494	213.702	213.916	214.132	214.357	214.585	214.818	215.057	215.302	215.55	215.803	216.061	216.321	216.589	216.861	217.137	217.417	217.701	217.99	218.283	218.579	218.879	219.182	219.49	219.802	220.116	220.436	220.76	221.087	221.418	221.752	222.089	222.431	222.776	223.123	223.474	223.828	224.186	224.548	224.914	225.283	225.656	226.033	226.411	226.796	227.184
212.588	212.781	212.981	213.183	213.39	213.601	213.816	214.034	214.26	214.49	214.725	214.966	215.212	215.462	215.717	215.976	216.238	216.507	216.781	217.059	217.341	217.627	217.917	218.212	218.51	218.811	219.116	219.425	219.739	220.055	220.377	220.702	221.031	221.363	221.699	222.038	222.381	222.728	223.077	223.429	223.785	224.145	224.508	224.876	225.246	225.621	225.999	226.379	226.766	227.155
212.471	212.665	212.867	213.071	213.28	213.492	213.709	213.929	214.157	214.389	214.626	214.868	215.116	215.368	215.624	215.885	216.149	216.42	216.696	216.975	217.259	217.547	217.839	218.135	218.435	218.738	219.045	219.356	219.671	219.989	220.313	220.64	220.97	221.304	221.642	221.983	222.327	222.676	223.027	223.38	223.738	224.099	224.464	224.833	225.206	225.582	225.962	226.343	226.732	227.123
212.353	212.55	212.753	212.959	213.17	213.384	213.602	213.825	214.054	214.288	214.526	214.77	215.02	215.274	215.532	215.794	216.06	216.333	216.61	216.891	217.177	217.467	217.76	218.058	218.36	218.665	218.973	219.286	219.603	219.923	220.248	220.577	220.909	221.245	221.584	221.926	222.273	222.623	222.975	223.331	223.69	224.053	224.42	224.791	225.164	225.543	225.924	226.307	226.697	227.089
212.232	212.431	212.635	212.844	213.056	213.272	213.492	213.717	213.948	214.183	214.423	214.669	214.92	215.176	215.436	215.7	215.968	216.242	216.522	216.805	217.092	217.384	217.679	217.979	218.282	218.589	218.899	219.214	219.533	219.854	220.181	220.512	220.846	221.184	221.524	221.868	222.217	222.569	222.923	223.28	223.641	224.006	224.374	224.746	225.122	225.502	225.884	226.269	226.66	227.055
212.112	212.312	212.519	212.729	212.943	213.161	213.383	213.609	213.842	214.079	214.321	214.569	214.822	215.079	215.341	215.607	215.876	216.152	216.433	216.718	217.007	217.301	217.598	217.9	218.205	218.514	218.826	219.142	219.463	219.786	220.114	220.447	220.783	221.122	221.465	221.81	222.161	222.514	222.87	223.229	223.592	223.958	224.328	224.702	225.079	225.46	225.845	226.231	226.624	227.02
211.993	212.195	212.403	212.615	212.831	213.051	213.275	213.502	213.737	213.976	214.22	214.469	214.724	214.983	215.247	215.514	215.786	216.063	216.346	216.633	216.924	217.219	217.518	217.821	218.128	218.439	218.752	219.07	219.393	219.718	220.048	220.382	220.72	221.061	221.405	221.753	222.105	222.46	222.817	223.178	223.543	223.91	224.282	224.658	225.036	225.419	225.805	226.193	226.588	226.985
211.875	212.079	212.289	212.503	212.72	212.942	213.168	213.397	213.634	213.875	214.12	214.371	214.627	214.888	215.153	215.422	215.696	215.975	216.26	216.548	216.841	217.138	217.439	217.744	218.052	218.365	218.68	219	219.324	219.651	219.983	220.319	220.658	221.001	221.347	221.696	222.049	222.406	222.766	223.128	223.494	223.864	224.237	224.614	224.994	225.379	225.766	226.156	226.552	226.951
211.759	211.964	212.176	212.392	212.611	212.834	213.062	213.293	213.531	213.774	214.021	214.274	214.531	214.794	215.061	215.332	215.607	215.888	216.174	216.464	216.759	217.057	217.36	217.667	217.977	218.291	218.608	218.93	219.255	219.584	219.918	220.255	220.596	220.941	221.288	221.639	221.994	222.353	222.714	223.078	223.446	223.817	224.192	224.571	224.952	225.339	225.728	226.119	226.516	226.917
211.644	211.851	212.064	212.281	212.503	212.727	212.957	213.19	213.429	213.674	213.922	214.177	214.436	214.7	214.969	215.241	215.518	215.801	216.089	216.381	216.677	216.977	217.281	217.59	217.902	218.217	218.536	218.859	219.187	219.517	219.852	220.192	220.534	220.88	221.23	221.582	221.939	222.299	222.662	223.028	223.397	223.77	224.146	224.527	224.91	225.298	225.688	226.081	226.48	226.882
211.53	211.739	211.954	212.173	212.396	212.622	212.853	213.088	213.329	213.575	213.825	214.081	214.342	214.608	214.878	215.152	215.431	215.715	216.005	216.298	216.596	216.898	217.204	217.514	217.828	218.145	218.465	218.79	219.12	219.451	219.788	220.129	220.474	220.821	221.172	221.526	221.885	222.247	222.611	222.978	223.349	223.724	224.102	224.484	224.869	225.258	225.65	226.044	226.445	226.849
211.418	211.628	211.845	212.065	212.29	212.518	212.75	212.987	213.23	213.477	213.729	213.986	214.249	214.516	214.788	215.064	215.343	215.63	215.921	216.216	216.515	216.819	217.127	217.439	217.754	218.073	218.395	218.721	219.052	219.385	219.724	220.067	220.413	220.762	221.114	221.47	221.83	222.194	222.56	222.929	223.301	223.677	224.057	224.44	224.827	225.217	225.611	226.007	226.409	226.815
211.306	211.518	211.736	211.958	212.184	212.414	212.648	212.886	213.13	213.379	213.632	213.892	214.156	214.425	214.698	214.975	215.256	215.544	215.837	216.134	216.435	216.74	217.049	217.363	217.679	218	218.323	218.652	218.984	219.319	219.659	220.003	220.351	220.702	221.056	221.413	221.775	222.14	222.508	222.878	223.253	223.63	224.011	224.396	224.784	225.176	225.572	225.969	226.373	226.78
211.2	211.413	211.633	211.857	212.084	212.315	212.551	212.79	213.036	213.286	213.541	213.801	214.067	214.337	214.612	214.891	215.173	215.462	215.757	216.055	216.358	216.664	216.975	217.29	217.608	217.93	218.255	218.585	218.919	219.255	219.597	219.943	220.292	220.644	221	221.359	221.722	222.088	222.457	222.83	223.205	223.584	223.967	224.354	224.743	225.137	225.534	225.933	226.338	226.746
211.096	211.311	211.532	211.757	211.986	212.218	212.455	212.696	212.943	213.194	213.45	213.712	213.979	214.251	214.527	214.807	215.091	215.382	215.678	215.977	216.281	216.59	216.902	217.218	217.538	217.861	218.188	218.519	218.854	219.192	219.536	219.883	220.233	220.587	220.944	221.304	221.669	222.037	222.408	222.781	223.159	223.539	223.923	224.311	224.702	225.097	225.496	225.896	226.303	226.713
210.994	211.21	211.432	211.659	211.889	212.123	212.361	212.603	212.852	213.104	213.362	213.625	213.893	214.166	214.444	214.725	215.011	215.303	215.6	215.901	216.206	216.516	216.83	217.147	217.468	217.793	218.121	218.454	218.791	219.13	219.475	219.824	220.176	220.531	220.889	221.251	221.617	221.987	222.359	222.734	223.113	223.494	223.88	224.27	224.662	225.059	225.458	225.86	226.269	226.68
210.894	211.111	211.335	211.563	211.794	212.029	212.269	212.512	212.762	213.016	213.275	213.54	213.809	214.084	214.362	214.645	214.932	215.225	215.524	215.826	216.133	216.444	216.759	217.078	217.401	217.727	218.057	218.391	218.729	219.07	219.416	219.766	220.119	220.476	220.836	221.199	221.567	221.938	222.311	222.688	223.068	223.451	223.838	224.229	224.623	225.021	225.422	225.825	226.235	226.648
210.8	211.018	211.243	211.472	211.705	211.941	212.182	212.426	212.678	212.933	213.193	213.459	213.729	214.005	214.285	214.569	214.857	215.152	215.451	215.755	216.063	216.376	216.692	217.012	217.336	217.664	217.994	218.33	218.67	219.012	219.359	219.71	220.065	220.423	220.784	221.149	221.518	221.89	222.265	222.643	223.024	223.409	223.797	224.19	224.585	224.984	225.387	225.792	226.203	226.617
210.697	210.917	211.144	211.374	211.608	211.845	212.088	212.334	212.586	212.843	213.104	213.371	213.643	213.92	214.201	214.487	214.776	215.072	215.374	215.679	215.988	216.302	216.62	216.942	217.267	217.596	217.928	218.265	218.606	218.95	219.299	219.651	220.008	220.367	220.73	221.096	221.466	221.84	222.216	222.596	222.978	223.365	223.754	224.148	224.545	224.945	225.35	225.756	226.168	226.584
210.597	210.818	211.046	211.278	211.513	211.752	211.996	212.243	212.497	212.755	213.017	213.286	213.559	213.837	214.12	214.407	214.698	214.995	215.297	215.604	215.915	216.23	216.549	216.873	217.199	217.529	217.863	218.201	218.544	218.889	219.239	219.593	219.951	220.312	220.676	221.043	221.415	221.79	222.168	222.549	222.933	223.321	223.712	224.107	224.505	224.907	225.313	225.72	226.134	226.551
210.5	210.722	210.951	211.184	211.42	211.661	211.905	212.154	212.409	212.668	212.932	213.202	213.477	213.756	214.04	214.328	214.62	214.919	215.223	215.531	215.843	216.16	216.48	216.805	217.133	217.464	217.799	218.139	218.483	218.829	219.181	219.536	219.895	220.258	220.623	220.992	221.365	221.742	222.121	222.503	222.889	223.278	223.67	224.067	224.466	224.87	225.276	225.685	226.101	226.519
210.405	210.628	210.858	211.092	211.33	211.572	211.818	212.067	212.324	212.584	212.849	213.12	213.396	213.677	213.962	214.251	214.545	214.845	215.15	215.459	215.773	216.091	216.413	216.738	217.067	217.4	217.737	218.078	218.423	218.771	219.124	219.481	219.841	220.205	220.572	220.942	221.316	221.694	222.075	222.458	222.845	223.236	223.629	224.027	224.428	224.833	225.241	225.651	226.068	226.488
210.311	210.535	210.766	211.002	211.241	211.483	211.73	211.982	212.239	212.501	212.767	213.039	213.316	213.598	213.884	214.175	214.469	214.771	215.077	215.387	215.702	216.022	216.345	216.672	217.002	217.336	217.674	218.016	218.363	218.712	219.066	219.424	219.786	220.151	220.519	220.89	221.266	221.646	222.027	222.412	222.801	223.192	223.587	223.986	224.388	224.795	225.204	225.616	226.034	226.455
210.219	210.445	210.677	210.914	211.154	211.398	211.646	211.898	212.157	212.419	212.687	212.96	213.238	213.521	213.809	214.1	214.396	214.698	215.006	215.318	215.634	215.954	216.278	216.606	216.938	217.274	217.613	217.956	218.304	218.654	219.01	219.369	219.732	220.098	220.468	220.84	221.217	221.598	221.981	222.367	222.757	223.15	223.546	223.947	224.35	224.757	225.168	225.581	226	226.422
210.131	210.358	210.591	210.828	211.07	211.314	211.564	211.817	212.077	212.341	212.609	212.884	213.163	213.447	213.735	214.028	214.325	214.628	214.937	215.25	215.567	215.888	216.214	216.543	216.876	217.213	217.553	217.898	218.247	218.598	218.955	219.315	219.679	220.047	220.417	220.791	221.17	221.551	221.936	222.323	222.714	223.108	223.506	223.907	224.312	224.721	225.133	225.547	225.967	226.391
210.046	210.274	210.508	210.746	210.988	211.234	211.484	211.739	211.999	212.264	212.534	212.809	213.089	213.374	213.664	213.958	214.256	214.56	214.87	215.184	215.502	215.824	216.151	216.481	216.815	217.153	217.494	217.84	218.19	218.543	218.901	219.262	219.628	219.996	220.368	220.743	221.123	221.505	221.891	222.28	222.672	223.067	223.466	223.869	224.274	224.684	225.097	225.513	225.934	226.359
209.963	210.191	210.426	210.665	210.908	211.155	211.406	211.662	211.923	212.189	212.459	212.736	213.017	213.303	213.593	213.888	214.187	214.492	214.803	215.118	215.437	215.761	216.088	216.42	216.755	217.093	217.436	217.783	218.134	218.487	218.846	219.209	219.576	219.945	220.318	220.694	221.075	221.459	221.845	222.235	222.628	223.025	223.425	223.829	224.236	224.646	225.061	225.478	225.9	226.326
209.881	210.111	210.347	210.587	210.831	211.078	211.33	211.586	211.849	212.115	212.387	212.664	212.946	213.233	213.524	213.82	214.12	214.426	214.738	215.053	215.374	215.698	216.027	216.359	216.695	217.035	217.378	217.726	218.078	218.433	218.793	219.157	219.524	219.895	220.268	220.646	221.027	221.412	221.8	222.191	222.585	222.983	223.384	223.789	224.197	224.609	225.024	225.442	225.866	226.293
209.803	210.033	210.27	210.51	210.755	211.003	211.256	211.513	211.776	212.044	212.316	212.594	212.877	213.165	213.457	213.754	214.054	214.361	214.674	214.99	215.312	215.637	215.966	216.3	216.636	216.977	217.322	217.67	218.023	218.379	218.74	219.105	219.473	219.845	220.22	220.598	220.981	221.367	221.756	222.147	222.543	222.941	223.343	223.749	224.158	224.571	224.988	225.407	225.832	226.26
209.724	209.955	210.193	210.434	210.679	210.929	211.182	211.44	211.704	211.972	212.245	212.524	212.808	213.096	213.389	213.687	213.988	214.296	214.609	214.927	215.249	215.575	215.905	216.24	216.577	216.919	217.264	217.614	217.968	218.324	218.686	219.052	219.421	219.794	220.17	220.549	220.933	221.32	221.71	222.103	222.499	222.899	223.302	223.709	224.119	224.533	224.951	225.371	225.797	226.226
209.647	209.879	210.117	210.359	210.605	210.855	211.109	211.368	211.632	211.901	212.175	212.455	212.739	213.028	213.322	213.62	213.923	214.231	214.545	214.864	215.186	215.514	215.845	216.18	216.518	216.86	217.207	217.558	217.912	218.27	218.633	218.999	219.37	219.743	220.12	220.5	220.885	221.273	221.664	222.058	222.455	222.856	223.26	223.668	224.079	224.494	224.913	225.334	225.761	226.191
209.58	209.811	210.05	210.293	210.539	210.789	211.044	211.303	211.568	211.838	212.112	212.392	212.677	212.967	213.262	213.56	213.863	214.173	214.487	214.806	215.13	215.457	215.789	216.125	216.464	216.807	217.154	217.506	217.861	218.219	218.583	218.95	219.322	219.696	220.074	220.455	220.84	221.229	221.621	222.016	222.414	222.816	223.22	223.629	224.041	224.457	224.877	225.299	225.727	226.158
209.507	209.739	209.978	210.222	210.469	210.72	210.975	211.235	211.5	211.77	212.045	212.326	212.612	212.902	213.198	213.497	213.801	214.111	214.426	214.746	215.07	215.399	215.731	216.067	216.407	216.751	217.099	217.451	217.808	218.167	218.531	218.9	219.272	219.647	220.025	220.407	220.794	221.184	221.576	221.972	222.371	222.774	223.18	223.59	224.003	224.419	224.84	225.263	225.692	226.125
209.437	209.67	209.909	210.153	210.401	210.652	210.908	211.168	211.434	211.705	211.981	212.262	212.548	212.84	213.135	213.435	213.74	214.051	214.367	214.687	215.012	215.341	215.674	216.011	216.352	216.697	217.045	217.398	217.756	218.116	218.481	218.85	219.223	219.599	219.978	220.361	220.748	221.139	221.533	221.929	222.33	222.733	223.14	223.55	223.964	224.382	224.804	225.228	225.658	226.091
209.364	209.597	209.837	210.082	210.33	210.582	210.838	211.099	211.366	211.638	211.914	212.196	212.483	212.775	213.071	213.372	213.677	213.988	214.305	214.626	214.952	215.282	215.616	215.954	216.295	216.64	216.99	217.344	217.702	218.063	218.429	218.799	219.172	219.549	219.93	220.313	220.702	221.093	221.488	221.885	222.286	222.691	223.098	223.51	223.925	224.343	224.766	225.191	225.622	226.057
209.294	209.528	209.768	210.013	210.262	210.514	210.771	211.033	211.3	211.572	211.849	212.132	212.42	212.712	213.009	213.31	213.616	213.928	214.246	214.567	214.894	215.225	215.559	215.898	216.24	216.586	216.936	217.291	217.65	218.011	218.378	218.749	219.123	219.501	219.882	220.266	220.656	221.048	221.443	221.842	222.244	222.649	223.057	223.47	223.886	224.305	224.729	225.155	225.587	226.022
209.227	209.461	209.702	209.947	210.197	210.45	210.707	210.969	211.237	211.51	211.787	212.071	212.359	212.652	212.949	213.251	213.558	213.87	214.188	214.51	214.838	215.169	215.504	215.843	216.186	216.533	216.884	217.239	217.599	217.961	218.329	218.7	219.075	219.454	219.836	220.221	220.611	221.004	221.4	221.799	222.202	222.608	223.017	223.43	223.847	224.267	224.692	225.119	225.552	225.988
209.162	209.397	209.639	209.884	210.134	210.388	210.645	210.908	211.177	211.45	211.728	212.012	212.3	212.594	212.892	213.194	213.501	213.814	214.133	214.456	214.783	215.115	215.451	215.791	216.134	216.481	216.833	217.189	217.55	217.912	218.281	218.653	219.029	219.408	219.791	220.176	220.567	220.961	221.358	221.758	222.161	222.568	222.978	223.392	223.809	224.23	224.656	225.084	225.517	225.954
209.101	209.337	209.579	209.825	210.075	210.328	210.587	210.85	211.119	211.392	211.671	211.955	212.244	212.538	212.837	213.14	213.447	213.761	214.08	214.403	214.731	215.064	215.4	215.741	216.085	216.432	216.785	217.141	217.502	217.866	218.235	218.608	218.984	219.364	219.747	220.134	220.525	220.919	221.317	221.718	222.122	222.53	222.94	223.355	223.773	224.195	224.621	225.05	225.484	225.922
209.044	209.279	209.522	209.768	210.018	210.273	210.531	210.795	211.064	211.338	211.617	211.902	212.191	212.486	212.785	213.088	213.396	213.71	214.03	214.353	214.682	215.015	215.352	215.693	216.038	216.386	216.739	217.096	217.458	217.822	218.191	218.565	218.942	219.322	219.706	220.093	220.485	220.88	221.279	221.68	222.085	222.493	222.904	223.32	223.739	224.161	224.588	225.018	225.453	225.891
208.989	209.225	209.468	209.715	209.965	210.22	210.479	210.743	211.013	211.287	211.566	211.852	212.141	212.436	212.736	213.04	213.348	213.663	213.982	214.306	214.636	214.969	215.307	215.648	215.993	216.341	216.695	217.053	217.415	217.78	218.15	218.524	218.901	219.283	219.667	220.055	220.447	220.843	221.242	221.644	222.049	222.458	222.87	223.286	223.705	224.128	224.556	224.986	225.422	225.861
208.938	209.174	209.417	209.664	209.915	210.169	210.429	210.693	210.963	211.238	211.517	211.803	212.093	212.388	212.688	212.992	213.301	213.616	213.936	214.261	214.59	214.924	215.262	215.604	215.949	216.298	216.652	217.011	217.373	217.738	218.109	218.483	218.862	219.243	219.628	220.016	220.409	220.806	221.205	221.608	222.014	222.423	222.835	223.252	223.672	224.096	224.524	224.955	225.391	225.831
208.889	209.125	209.368	209.616	209.867	210.122	210.381	210.646	210.916	211.191	211.471	211.757	212.048	212.343	212.643	212.948	213.257	213.572	213.892	214.217	214.547	214.881	215.22	215.562	215.907	216.257	216.611	216.97	217.333	217.699	218.07	218.445	218.823	219.206	219.591	219.98	220.373	220.77	221.17	221.573	221.979	222.389	222.802	223.219	223.64	224.064	224.493	224.924	225.361	225.802
208.843	209.08	209.323	209.57	209.822	210.077	210.336	210.601	210.872	211.147	211.427	211.714	212.004	212.3	212.6	212.905	213.215	213.53	213.851	214.176	214.506	214.841	215.179	215.521	215.867	216.217	216.572	216.931	217.295	217.661	218.032	218.408	218.787	219.169	219.555	219.944	220.338	220.735	221.136	221.539	221.946	222.356	222.77	223.187	223.608	224.033	224.462	224.894	225.332	225.773
208.8	209.037	209.28	209.528	209.779	210.034	210.294	210.559	210.83	211.106	211.386	211.672	211.963	212.259	212.56	212.865	213.174	213.49	213.811	214.136	214.467	214.801	215.14	215.483	215.829	216.179	216.534	216.894	217.258	217.624	217.996	218.372	218.751	219.134	219.52	219.91	220.304	220.701	221.102	221.506	221.914	222.324	222.738	223.156	223.577	224.002	224.432	224.865	225.303	225.744
208.759	208.996	209.24	209.487	209.739	209.994	210.254	210.52	210.791	211.066	211.347	211.633	211.924	212.22	212.521	212.826	213.136	213.452	213.773	214.098	214.429	214.764	215.103	215.446	215.792	216.143	216.498	216.858	217.222	217.589	217.961	218.337	218.717	219.1	219.487	219.876	220.271	220.669	221.07	221.474	221.882	222.293	222.707	223.125	223.547	223.973	224.403	224.836	225.274	225.716
208.722	208.959	209.202	209.45	209.701	209.957	210.217	210.483	210.754	211.03	211.31	211.597	211.888	212.184	212.485	212.79	213.1	213.416	213.737	214.062	214.393	214.729	215.068	215.411	215.758	216.108	216.464	216.824	217.188	217.555	217.928	218.304	218.684	219.068	219.454	219.845	220.239	220.638	221.039	221.444	221.852	222.263	222.677	223.096	223.518	223.944	224.375	224.808	225.247	225.689
208.687	208.924	209.167	209.415	209.666	209.922	210.182	210.448	210.719	210.995	211.276	211.562	211.854	212.15	212.451	212.756	213.066	213.382	213.703	214.028	214.36	214.695	215.034	215.377	215.724	216.075	216.431	216.791	217.156	217.523	217.896	218.272	218.653	219.036	219.423	219.814	220.209	220.607	221.009	221.414	221.822	222.234	222.648	223.067	223.489	223.915	224.347	224.78	225.219	225.662
208.656	208.893	209.136	209.384	209.635	209.891	210.151	210.417	210.688	210.964	211.245	211.531	211.823	212.119	212.42	212.725	213.035	213.351	213.672	213.997	214.329	214.664	215.003	215.347	215.694	216.044	216.401	216.761	217.126	217.493	217.866	218.243	218.623	219.007	219.394	219.785	220.18	220.579	220.98	221.386	221.794	222.206	222.62	223.039	223.462	223.888	224.32	224.754	225.193	225.636
208.628	208.864	209.108	209.355	209.607	209.862	210.122	210.388	210.659	210.935	211.216	211.502	211.794	212.09	212.391	212.696	213.006	213.322	213.643	213.968	214.3	214.635	214.974	215.318	215.665	216.015	216.372	216.732	217.097	217.464	217.837	218.214	218.595	218.979	219.366	219.757	220.152	220.551	220.953	221.358	221.767	222.179	222.594	223.013	223.436	223.862	224.294	224.728	225.168	225.611
208.602	208.838	209.082	209.329	209.58	209.836	210.095	210.361	210.632	210.908	211.189	211.476	211.767	212.063	212.364	212.669	212.979	213.295	213.616	213.941	214.272	214.608	214.947	215.29	215.637	215.988	216.344	216.705	217.07	217.437	217.81	218.187	218.568	218.952	219.34	219.731	220.126	220.525	220.927	221.332	221.741	222.153	222.568	222.987	223.41	223.837	224.269	224.703	225.143	225.587
208.579	208.816	209.059	209.306	209.557	209.812	210.072	210.338	210.609	210.885	211.165	211.452	211.743	212.039	212.34	212.645	212.955	213.271	213.591	213.916	214.248	214.583	214.922	215.265	215.612	215.963	216.32	216.68	217.045	217.413	217.786	218.163	218.544	218.928	219.315	219.706	220.102	220.501	220.903	221.308	221.717	222.129	222.544	222.963	223.386	223.813	224.246	224.68	225.12	225.564
208.559	208.795	209.038	209.285	209.536	209.791	210.051	210.317	210.587	210.863	211.144	211.43	211.721	212.017	212.318	212.623	212.933	213.248	213.569	213.894	214.225	214.56	214.899	215.242	215.589	215.94	216.296	216.657	217.022	217.39	217.763	218.14	218.52	218.905	219.292	219.683	220.079	220.478	220.88	221.285	221.694	222.106	222.521	222.941	223.364	223.79	224.223	224.658	225.098	225.542
208.541	208.778	209.02	209.267	209.518	209.773	210.032	210.298	210.568	210.844	211.125	211.411	211.702	211.998	212.298	212.603	212.913	213.228	213.549	213.873	214.204	214.539	214.878	215.221	215.568	215.919	216.275	216.636	217	217.368	217.741	218.118	218.499	218.883	219.271	219.661	220.057	220.456	220.858	221.263	221.672	222.084	222.499	222.919	223.342	223.768	224.201	224.636	225.076	225.52
208.525	208.761	209.003	209.25	209.5	209.755	210.014	210.279	210.55	210.825	211.106	211.392	211.682	211.978	212.278	212.583	212.892	213.208	213.528	213.852	214.183	214.518	214.857	215.199	215.546	215.896	216.253	216.613	216.978	217.345	217.718	218.095	218.476	218.86	219.248	219.638	220.034	220.433	220.835	221.24	221.649	222.061	222.475	222.895	223.318	223.745	224.177	224.612	225.053	225.497
208.51	208.746	208.988	209.234	209.484	209.739	209.997	210.263	210.533	210.808	211.088	211.374	211.665	211.96	212.26	212.564	212.874	213.188	213.508	213.832	214.163	214.498	214.836	215.179	215.525	215.875	216.232	216.592	216.956	217.324	217.697	218.073	218.454	218.838	219.225	219.616	220.011	220.41	220.812	221.217	221.626	222.038	222.452	222.872	223.295	223.721	224.154	224.589	225.03	225.474
208.509	208.744	208.986	209.231	209.481	209.735	209.993	210.258	210.528	210.803	211.082	211.368	211.658	211.953	212.252	212.556	212.865	213.179	213.498	213.822	214.152	214.486	214.824	215.166	215.512	215.862	216.218	216.578	216.942	217.309	217.682	218.058	218.438	218.822	219.209	219.599	219.994	220.393	220.794	221.199	221.608	222.019	222.433	222.853	223.275	223.702	224.134	224.569	225.01	225.454
208.508	208.743	208.984	209.229	209.478	209.731	209.989	210.253	210.523	210.797	211.076	211.361	211.651	211.945	212.244	212.548	212.856	213.17	213.489	213.811	214.141	214.475	214.813	215.154	215.5	215.849	216.204	216.564	216.928	217.295	217.667	218.043	218.423	218.806	219.193	219.583	219.977	220.376	220.777	221.182	221.59	222.001	222.415	222.834	223.256	223.683	224.115	224.55	224.99	225.434
208.508	208.742	208.983	209.227	209.475	209.728	209.985	210.249	210.518	210.792	211.071	211.356	211.645	211.939	212.237	212.54	212.848	213.161	213.479	213.802	214.131	214.464	214.801	215.142	215.487	215.836	216.191	216.551	216.914	217.28	217.652	218.028	218.408	218.791	219.177	219.567	219.961	220.359	220.76	221.164	221.572	221.983	222.396	222.815	223.237	223.663	224.096	224.53	224.97	225.414
208.509	208.743	208.982	209.226	209.474	209.726	209.983	210.246	210.515	210.788	211.067	211.351	211.639	211.933	212.231	212.533	212.841	213.153	213.471	213.793	214.121	214.454	214.791	215.132	215.476	215.824	216.179	216.538	216.901	217.267	217.638	218.014	218.393	218.776	219.162	219.551	219.945	220.342	220.743	221.147	221.554	221.965	222.379	222.797	223.219	223.644	224.077	224.511	224.951	225.395
208.511	208.744	208.983	209.227	209.474	209.725	209.981	210.244	210.512	210.785	211.063	211.347	211.635	211.928	212.225	212.527	212.834	213.146	213.463	213.784	214.113	214.445	214.781	215.121	215.465	215.813	216.168	216.526	216.889	217.254	217.625	218	218.379	218.761	219.147	219.536	219.93	220.327	220.727	221.131	221.537	221.948	222.361	222.779	223.201	223.626	224.058	224.492	224.932	225.375
208.514	208.747	208.985	209.228	209.474	209.725	209.981	210.243	210.511	210.783	211.061	211.344	211.631	211.924	212.221	212.522	212.828	213.14	213.456	213.777	214.105	214.436	214.772	215.112	215.455	215.803	216.157	216.515	216.877	217.242	217.613	217.987	218.366	218.747	219.133	219.521	219.915	220.311	220.711	221.114	221.521	221.931	222.344	222.761	223.183	223.608	224.04	224.474	224.913	225.357
208.517	208.749	208.987	209.229	209.475	209.725	209.98	210.242	210.509	210.781	211.058	211.341	211.628	211.92	212.216	212.517	212.823	213.134	213.45	213.769	214.097	214.428	214.763	215.102	215.445	215.792	216.146	216.504	216.865	217.23	217.6	217.974	218.352	218.734	219.119	219.507	219.9	220.296	220.695	221.098	221.505	221.914	222.327	222.744	223.165	223.59	224.021	224.455	224.895	225.338
208.521	208.753	208.99	209.231	209.476	209.726	209.98	210.242	210.508	210.78	211.056	211.339	211.625	211.916	212.212	212.512	212.818	213.128	213.443	213.762	214.089	214.42	214.754	215.093	215.436	215.782	216.135	216.492	216.854	217.218	217.588	217.961	218.339	218.72	219.105	219.492	219.885	220.281	220.68	221.082	221.488	221.897	222.309	222.726	223.147	223.571	224.003	224.437	224.876	225.319
208.526	208.756	208.993	209.234	209.478	209.727	209.981	210.242	210.508	210.779	211.055	211.336	211.622	211.913	212.208	212.508	212.812	213.122	213.437	213.755	214.081	214.411	214.745	215.083	215.425	215.771	216.124	216.481	216.842	217.205	217.575	217.948	218.325	218.706	219.09	219.477	219.869	220.264	220.663	221.065	221.471	221.879	222.291	222.707	223.128	223.552	223.983	224.417	224.855	225.298
208.531	208.761	208.997	209.237	209.481	209.729	209.982	210.242	210.508	210.778	211.054	211.335	211.62	211.91	212.205	212.503	212.807	213.116	213.43	213.748	214.073	214.403	214.736	215.074	215.415	215.76	216.113	216.469	216.829	217.193	217.561	217.934	218.311	218.691	219.075	219.461	219.853	220.248	220.646	221.048	221.453	221.861	222.272	222.688	223.108	223.532	223.962	224.396	224.835	225.277
208.537	208.767	209.002	209.241	209.484	209.732	209.984	210.244	210.508	210.778	211.053	211.333	211.618	211.907	212.201	212.5	212.803	213.111	213.424	213.741	214.066	214.395	214.728	215.064	215.405	215.75	216.101	216.457	216.817	217.18	217.548	217.92	218.296	218.676	219.059	219.446	219.837	220.231	220.629	221.03	221.434	221.842	222.253	222.668	223.088	223.511	223.942	224.375	224.813	225.255
208.544	208.773	209.008	209.246	209.488	209.735	209.986	210.246	210.51	210.779	211.053	211.333	211.617	211.906	212.199	212.497	212.799	213.107	213.419	213.735	214.059	214.387	214.72	215.056	215.396	215.739	216.091	216.446	216.805	217.167	217.535	217.907	218.282	218.662	219.044	219.43	219.82	220.214	220.611	221.012	221.416	221.823	222.233	222.649	223.068	223.49	223.92	224.353	224.791	225.233
208.553	208.781	209.015	209.252	209.494	209.74	209.99	210.249	210.512	210.781	211.055	211.334	211.617	211.905	212.198	212.494	212.796	213.103	213.415	213.73	214.053	214.381	214.712	215.048	215.387	215.73	216.081	216.435	216.794	217.156	217.523	217.894	218.269	218.648	219.03	219.415	219.805	220.198	220.595	220.995	221.398	221.805	222.215	222.629	223.048	223.47	223.9	224.332	224.77	225.211
208.562	208.79	209.023	209.259	209.5	209.745	209.995	210.253	210.516	210.784	211.057	211.335	211.618	211.905	212.197	212.493	212.794	213.1	213.411	213.726	214.049	214.375	214.706	215.041	215.379	215.722	216.072	216.426	216.784	217.145	217.511	217.882	218.257	218.635	219.016	219.401	219.79	220.183	220.579	220.978	221.381	221.788	222.197	222.611	223.029	223.45	223.88	224.312	224.749	225.19
208.573	208.8	209.032	209.268	209.508	209.753	210.001	210.259	210.521	210.788	211.061	211.339	211.621	211.907	212.198	212.494	212.794	213.099	213.409	213.723	214.045	214.371	214.701	215.035	215.373	215.715	216.064	216.418	216.775	217.136	217.502	217.871	218.245	218.623	219.004	219.388	219.777	220.169	220.564	220.963	221.366	221.771	222.18	222.594	223.011	223.432	223.861	224.293	224.73	225.17
208.585	208.811	209.043	209.278	209.517	209.761	210.009	210.266	210.527	210.794	211.066	211.343	211.624	211.91	212.201	212.495	212.795	213.099	213.409	213.722	214.043	214.368	214.697	215.031	215.368	215.709	216.058	216.41	216.767	217.127	217.492	217.862	218.235	218.612	218.992	219.376	219.764	220.156	220.551	220.949	221.351	221.756	222.164	222.577	222.994	223.414	223.843	224.274	224.711	225.151
208.598	208.824	209.055	209.289	209.527	209.771	210.018	210.274	210.535	210.801	211.072	211.349	211.629	211.915	212.204	212.498	212.797	213.101	213.409	213.721	214.042	214.367	214.695	215.027	215.364	215.704	216.052	216.405	216.761	217.12	217.485	217.853	218.226	218.602	218.982	219.365	219.752	220.143	220.538	220.936	221.337	221.741	222.149	222.561	222.977	223.397	223.826	224.257	224.692	225.132
208.613	208.838	209.068	209.302	209.539	209.781	210.028	210.284	210.544	210.809	211.08	211.356	211.636	211.92	212.209	212.502	212.8	213.103	213.411	213.722	214.042	214.366	214.694	215.025	215.361	215.7	216.048	216.399	216.755	217.114	217.478	217.846	218.218	218.593	218.972	219.355	219.742	220.132	220.526	220.923	221.323	221.727	222.134	222.546	222.961	223.381	223.809	224.239	224.675	225.114
208.629	208.853	209.083	209.316	209.552	209.794	210.04	210.295	210.554	210.819	211.089	211.364	211.644	211.927	212.216	212.508	212.805	213.108	213.414	213.725	214.044	214.367	214.694	215.025	215.36	215.698	216.045	216.396	216.751	217.109	217.472	217.84	218.211	218.586	218.965	219.346	219.732	220.122	220.515	220.912	221.312	221.715	222.121	222.532	222.947	223.366	223.793	224.223	224.658	225.097
208.65	208.874	209.102	209.334	209.57	209.811	210.056	210.31	210.569	210.833	211.102	211.377	211.655	211.938	212.226	212.517	212.814	213.115	213.421	213.73	214.048	214.371	214.697	215.027	215.361	215.699	216.045	216.395	216.749	217.106	217.469	217.836	218.206	218.58	218.958	219.339	219.724	220.113	220.506	220.902	221.301	221.703	222.109	222.519	222.933	223.351	223.778	224.208	224.642	225.08
208.674	208.897	209.124	209.355	209.59	209.83	210.074	210.328	210.586	210.849	211.118	211.391	211.669	211.951	212.238	212.528	212.824	213.124	213.429	213.737	214.055	214.376	214.701	215.03	215.364	215.7	216.046	216.395	216.748	217.105	217.467	217.832	218.202	218.576	218.953	219.333	219.717	220.105	220.497	220.892	221.29	221.692	222.097	222.507	222.92	223.338	223.764	224.193	224.626	225.064
208.699	208.92	209.147	209.377	209.611	209.85	210.093	210.346	210.603	210.866	211.133	211.406	211.683	211.964	212.25	212.54	212.834	213.134	213.437	213.745	214.061	214.382	214.706	215.034	215.366	215.702	216.047	216.395	216.748	217.103	217.464	217.829	218.198	218.571	218.947	219.326	219.71	220.098	220.488	220.883	221.28	221.681	222.085	222.494	222.907	223.324	223.749	224.178	224.611	225.047
208.723	208.944	209.169	209.399	209.632	209.87	210.112	210.364	210.62	210.882	211.149	211.421	211.697	211.978	212.262	212.551	212.845	213.143	213.446	213.753	214.068	214.388	214.711	215.038	215.37	215.705	216.048	216.396	216.748	217.102	217.463	217.827	218.195	218.567	218.942	219.321	219.704	220.09	220.48	220.874	221.27	221.671	222.074	222.482	222.894	223.31	223.735	224.163	224.595	225.031
208.75	208.97	209.195	209.423	209.655	209.892	210.133	210.385	210.64	210.901	211.167	211.438	211.714	211.993	212.277	212.565	212.858	213.155	213.457	213.762	214.077	214.395	214.718	215.044	215.374	215.709	216.051	216.398	216.749	217.103	217.462	217.826	218.193	218.564	218.938	219.316	219.698	220.084	220.473	220.866	221.262	221.661	222.063	222.471	222.882	223.297	223.721	224.149	224.58	225.016
208.778	208.997	209.22	209.448	209.679	209.915	210.156	210.406	210.661	210.921	211.186	211.456	211.731	212.009	212.292	212.579	212.871	213.168	213.468	213.773	214.086	214.404	214.725	215.051	215.38	215.713	216.055	216.401	216.751	217.104	217.463	217.825	218.192	218.562	218.935	219.312	219.693	220.078	220.466	220.858	221.254	221.652	222.054	222.46	222.871	223.285	223.709	224.135	224.566	225.001
208.806	209.024	209.247	209.473	209.703	209.939	210.178	210.428	210.682	210.942	211.206	211.475	211.749	212.026	212.309	212.595	212.886	213.181	213.481	213.784	214.097	214.413	214.734	215.058	215.387	215.719	216.06	216.405	216.754	217.107	217.464	217.826	218.191	218.561	218.933	219.31	219.69	220.074	220.461	220.852	221.247	221.645	222.045	222.451	222.861	223.274	223.697	224.123	224.554	224.988
208.834	209.052	209.274	209.499	209.728	209.963	210.202	210.45	210.704	210.963	211.226	211.495	211.767	212.044	212.326	212.611	212.901	213.195	213.494	213.796	214.108	214.424	214.744	215.067	215.395	215.726	216.066	216.411	216.759	217.11	217.467	217.828	218.193	218.561	218.933	219.309	219.688	220.071	220.458	220.848	221.242	221.639	222.039	222.444	222.853	223.266	223.688	224.113	224.543	224.976
208.866	209.083	209.304	209.529	209.757	209.99	210.228	210.476	210.728	210.987	211.25	211.517	211.789	212.065	212.345	212.63	212.919	213.212	213.51	213.811	214.122	214.437	214.756	215.078	215.405	215.735	216.075	216.418	216.766	217.116	217.472	217.832	218.196	218.564	218.935	219.309	219.688	220.071	220.456	220.846	221.239	221.635	222.034	222.438	222.846	223.258	223.68	224.104	224.534	224.966
208.898	209.114	209.334	209.558	209.785	210.018	210.254	210.501	210.753	211.011	211.273	211.54	211.81	212.086	212.365	212.648	212.936	213.229	213.526	213.826	214.136	214.45	214.768	215.089	215.415	215.744	216.083	216.426	216.772	217.122	217.477	217.836	218.199	218.566	218.936	219.31	219.688	220.069	220.454	220.843	221.235	221.63	222.029	222.432	222.84	223.251	223.672	224.095	224.524	224.956
208.93	209.145	209.364	209.587	209.813	210.045	210.281	210.527	210.778	211.035	211.296	211.562	211.832	212.106	212.385	212.667	212.955	213.246	213.542	213.841	214.15	214.463	214.78	215.101	215.426	215.754	216.092	216.434	216.779	217.128	217.483	217.841	218.203	218.569	218.938	219.311	219.688	220.069	220.453	220.841	221.232	221.627	222.024	222.427	222.833	223.244	223.664	224.087	224.515	224.946
[truncated: 143 more columns]

## Sheet: Figure 3(c)
Figure 3(c)									Lookup table		(calculated from Gaussian IRF and gate delay)
Gated intensities (electron counts)	Ungated intensities (electron counts)	Total Intensity	Ratio (G/U)	Lifetimes (ns)	Lower se (ns)	Upper se (ns)			Lifetime (ns)	Ratio (G/U)
3481	3398	6879	1.0244	1.62	1.36	1.82			1.08	1.121
5815.8	7604.5	13420.3	0.7648	2.6	2.44	2.78			1.1	1.1204
2132.9	2543.2	4676.1	0.8387	2.28	2.04	2.56			1.12	1.1195
1357.9	2289.5	3647.4	0.5931	3.6	3.16	4.14			1.14	1.1183
3948.6	4295.4	8244	0.9192	1.98	1.8	2.18			1.16	1.1167
3912.9	3699.6	7612.5	1.0577	1.48	1.16	1.7			1.18	1.1148
4752.2	5081	9833.2	0.9353	1.92	1.76	2.1			1.2	1.1126
4473	5281	9754	0.847	2.26	2.08	2.44			1.22	1.1101
2512	4445.1	6957.1	0.5651	3.82	3.44	4.26			1.24	1.1074
2539.9	3094.5	5634.4	0.8208	2.36	2.14	2.62			1.26	1.1044
3535.9	4593.4	8129.3	0.7698	2.58	2.36	2.82			1.28	1.1011
3573.3	5544.7	9118	0.6445	3.24	2.98	3.54			1.3	1.0977
4081.7	6033.6	10115.3	0.6765	3.04	2.82	3.3			1.32	1.094
3526	5498.6	9024.6	0.6413	3.26	3	3.56			1.34	1.0901
3437.4	4642.6	8080	0.7404	2.72	2.5	2.96			1.36	1.0861
2492.5	3427.9	5920.4	0.7271	2.78	2.52	3.08			1.38	1.0819
2980.4	3845	6825.4	0.7751	2.56	2.32	2.8			1.4	1.0775
3671.9	6760.4	10432.3	0.5431	4	3.68	4.4			1.42	1.073
2578.1	5042.8	7620.9	0.5112	4.32	3.9	4.86			1.44	1.0683
2022.5	4115.4	6137.9	0.4914	4.54	4.04	5.22			1.46	1.0636
									1.48	1.0587
									1.5	1.0537
									1.52	1.0486
									1.54	1.0435
									1.56	1.0382
									1.58	1.0329
									1.6	1.0276
									1.62	1.0221
									1.64	1.0167
									1.66	1.0111
									1.68	1.0056
									1.7	1
									1.72	0.9944
									1.74	0.9888
									1.76	0.9831
									1.78	0.9775
									1.8	0.9718
									1.82	0.9661
									1.84	0.9605
									1.86	0.9548
									1.88	0.9492
									1.9	0.9435
									1.92	0.9379
									1.94	0.9323
									1.96	0.9267
									1.98	0.9211
									2	0.9155
									2.02	0.91
									2.04	0.9045
									2.06	0.899
									2.08	0.8936
									2.1	0.8882
									2.12	0.8828
									2.14	0.8774
									2.16	0.8721
									2.18	0.8668
									2.2	0.8616
									2.22	0.8564
									2.24	0.8512
									2.26	0.8461
									2.28	0.841
									2.3	0.8359
									2.32	0.8309
									2.34	0.8259
									2.36	0.821
									2.38	0.8161
									2.4	0.8113
									2.42	0.8065
									2.44	0.8017
									2.46	0.797
									2.48	0.7923
									2.5	0.7877
									2.52	0.7831
									2.54	0.7785
									2.56	0.774
									2.58	0.7695
									2.6	0.7651
									2.62	0.7607
									2.64	0.7564
									2.66	0.7521
									2.68	0.7478
									2.7	0.7436
									2.72	0.7395
									2.74	0.7353
									2.76	0.7312
									2.78	0.7272
									2.8	0.7232
									2.82	0.7192
									2.84	0.7153
									2.86	0.7114
									2.88	0.7075
									2.9	0.7037
									2.92	0.6999
									2.94	0.6962
									2.96	0.6925
									2.98	0.6889
									3	0.6852
									3.02	0.6816
									3.04	0.6781
									3.06	0.6746
									3.08	0.6711
									3.1	0.6677
									3.12	0.6643
									3.14	0.6609
									3.16	0.6576
									3.18	0.6543
									3.2	0.651
									3.22	0.6478
									3.24	0.6445
									3.26	0.6414
									3.28	0.6382
									3.3	0.6351
									3.32	0.6321
									3.34	0.629
									3.36	0.626
									3.38	0.623
									3.4	0.6201
									3.42	0.6172
									3.44	0.6143
									3.46	0.6114
									3.48	0.6086
									3.5	0.6058
									3.52	0.603
									3.54	0.6003
									3.56	0.5975
									3.58	0.5948
									3.6	0.5922
									3.62	0.5895
									3.64	0.5869
									3.66	0.5843
									3.68	0.5818
									3.7	0.5793
									3.72	0.5767
									3.74	0.5743
									3.76	0.5718
									3.78	0.5694
									3.8	0.5669
									3.82	0.5646
									3.84	0.5622
									3.86	0.5599
									3.88	0.5575
									3.9	0.5552
									3.92	0.553
									3.94	0.5507
									3.96	0.5485
									3.98	0.5463
									4	0.5441
									4.02	0.5419
									4.04	0.5398
									4.06	0.5377
									4.08	0.5355
									4.1	0.5335
									4.12	0.5314
									4.14	0.5293
									4.16	0.5273
									4.18	0.5253
									4.2	0.5233
									4.22	0.5214
									4.24	0.5194
									4.26	0.5175
									4.28	0.5156
									4.3	0.5137
									4.32	0.5118
									4.34	0.5099
									4.36	0.5081
									4.38	0.5062
									4.4	0.5044
									4.42	0.5026
									4.44	0.5009
									4.46	0.4991
									4.48	0.4973
									4.5	0.4956
									4.52	0.4939
									4.54	0.4922
									4.56	0.4905
									4.58	0.4888
									4.6	0.4872
									4.62	0.4855
									4.64	0.4839
									4.66	0.4823
									4.68	0.4807
									4.7	0.4791
									4.72	0.4776
									4.74	0.476
									4.76	0.4745
									4.78	0.4729
									4.8	0.4714
									4.82	0.4699
									4.84	0.4684
									4.86	0.4669
									4.88	0.4655
									4.9	0.464
									4.92	0.4626
									4.94	0.4611
									4.96	0.4597
									4.98	0.4583
									5	0.4569
									5.02	0.4556
									5.04	0.4542
									5.06	0.4528
									5.08	0.4515
									5.1	0.4501
									5.12	0.4488
									5.14	0.4475
									5.16	0.4462
									5.18	0.4449
									5.2	0.4436
									5.22	0.4424
									5.24	0.4411
									5.26	0.4398
									5.28	0.4386
									5.3	0.4374
									5.32	0.4361
									5.34	0.4349
									5.36	0.4337
									5.38	0.4325
									5.4	0.4314
									5.42	0.4302
									5.44	0.429
									5.46	0.4279
									5.48	0.4267
									5.5	0.4256
									5.52	0.4245
									5.54	0.4233
									5.56	0.4222
									5.58	0.4211
									5.6	0.42
									5.62	0.4189
									5.64	0.4179
									5.66	0.4168
									5.68	0.4157
									5.7	0.4147
									5.72	0.4136
									5.74	0.4126
									5.76	0.4116
									5.78	0.4106
									5.8	0.4095
									5.82	0.4085
									5.84	0.4075
									5.86	0.4065
									5.88	0.4056
									5.9	0.4046
									5.92	0.4036
									5.94	0.4026
									5.96	0.4017
									5.98	0.4007
									6	0.3998
									6.02	0.3989
									6.04	0.3979
									6.06	0.397
									6.08	0.3961
									6.1	0.3952
									6.12	0.3943
									6.14	0.3934
									6.16	0.3925
									6.18	0.3916
									6.2	0.3907
									6.22	0.3899
									6.24	0.389
									6.26	0.3882
									6.28	0.3873
									6.3	0.3865
									6.32	0.3856
									6.34	0.3848
									6.36	0.3839
									6.38	0.3831
									6.4	0.3823
									6.42	0.3815
									6.44	0.3807
									6.46	0.3799
									6.48	0.3791
									6.5	0.3783
									6.52	0.3775
									6.54	0.3767
									6.56	0.376
									6.58	0.3752
									6.6	0.3744
									6.62	0.3737
									6.64	0.3729
									6.66	0.3722
									6.68	0.3714
									6.7	0.3707
									6.72	0.3699
									6.74	0.3692
									6.76	0.3685
									6.78	0.3678
									6.8	0.3671
									6.82	0.3663
									6.84	0.3656
									6.86	0.3649
									6.88	0.3642
									6.9	0.3636
									6.92	0.3629
									6.94	0.3622
									6.96	0.3615
									6.98	0.3608
									7	0.3602
									7.02	0.3595
									7.04	0.3588
									7.06	0.3582
									7.08	0.3575
									7.1	0.3569
									7.12	0.3562
									7.14	0.3556
									7.16	0.3549
									7.18	0.3543
									7.2	0.3537
									7.22	0.353
									7.24	0.3524
									7.26	0.3518
									7.28	0.3512
									7.3	0.3506
									7.32	0.35
									7.34	0.3494
									7.36	0.3488
									7.38	0.3482
									7.4	0.3476
									7.42	0.347
									7.44	0.3464
									7.46	0.3458
									7.48	0.3452
									7.5	0.3447
									7.52	0.3441
									7.54	0.3435
									7.56	0.343
									7.58	0.3424
									7.6	0.3418
									7.62	0.3413
									7.64	0.3407
									7.66	0.3402
									7.68	0.3396
									7.7	0.3391
									7.72	0.3386
									7.74	0.338
									7.76	0.3375
									7.78	0.337
									7.8	0.3364
									7.82	0.3359
									7.84	0.3354
									7.86	0.3349
									7.88	0.3343
									7.9	0.3338
									7.92	0.3333
									7.94	0.3328
									7.96	0.3323
									7.98	0.3318
									8	0.3313
									8.02	0.3308
									8.04	0.3303
									8.06	0.3298
									8.08	0.3294
									8.1	0.3289
									8.12	0.3284
									8.14	0.3279
									8.16	0.3274
									8.18	0.327
									8.2	0.3265
									8.22	0.326
									8.24	0.3255
									8.26	0.3251
									8.28	0.3246
									8.3	0.3242
									8.32	0.3237
									8.34	0.3233
									8.36	0.3228
									8.38	0.3224
									8.4	0.3219
									8.42	0.3215
									8.44	0.321
									8.46	0.3206
									8.48	0.3201
									8.5	0.3197
									8.52	0.3193
									8.54	0.3188
									8.56	0.3184
									8.58	0.318
									8.6	0.3176
									8.62	0.3171
									8.64	0.3167
									8.66	0.3163
									8.68	0.3159
									8.7	0.3155
									8.72	0.3151
									8.74	0.3147
									8.76	0.3142
									8.78	0.3138
									8.8	0.3134
									8.82	0.313
									8.84	0.3126
									8.86	0.3122
									8.88	0.3119
									8.9	0.3115
									8.92	0.3111
									8.94	0.3107
									8.96	0.3103
									8.98	0.3099
									9	0.3095
									9.02	0.3091
									9.04	0.3088
									9.06	0.3084
									9.08	0.308
									9.1	0.3076
									9.12	0.3073
									9.14	0.3069
									9.16	0.3065
									9.18	0.3062
									9.2	0.3058
									9.22	0.3054
									9.24	0.3051
									9.26	0.3047
									9.28	0.3044
									9.3	0.304
									9.32	0.3036
									9.34	0.3033
									9.36	0.3029
									9.38	0.3026
									9.4	0.3022
									9.42	0.3019
									9.44	0.3016
									9.46	0.3012
									9.48	0.3009
									9.5	0.3005
									9.52	0.3002
									9.54	0.2999
									9.56	0.2995
									9.58	0.2992
									9.6	0.2989
									9.62	0.2985
									9.64	0.2982
									9.66	0.2979
									9.68	0.2976
									9.7	0.2972
									9.72	0.2969
									9.74	0.2966
									9.76	0.2963
									9.78	0.2959
									9.8	0.2956
									9.82	0.2953
									9.84	0.295
									9.86	0.2947
									9.88	0.2944
									9.9	0.2941
									9.92	0.2938
									9.94	0.2935
									9.96	0.2931
									9.98	0.2928
									10	0.2925
									10.02	0.2922
									10.04	0.2919
									10.06	0.2916
									10.08	0.2913
									10.1	0.2911
									10.12	0.2908
									10.14	0.2905
									10.16	0.2902
									10.18	0.2899
									10.2	0.2896
									10.22	0.2893
									10.24	0.289
									10.26	0.2887
									10.28	0.2884
									10.3	0.2882
									10.32	0.2879
									10.34	0.2876
									10.36	0.2873
									10.38	0.287
									10.4	0.2868
									10.42	0.2865
									10.44	0.2862
									10.46	0.2859
									10.48	0.2857
									10.5	0.2854
									10.52	0.2851
									10.54	0.2849
									10.56	0.2846
									10.58	0.2843
									10.6	0.2841
									10.62	0.2838
									10.64	0.2835
									10.66	0.2833
									10.68	0.283
									10.7	0.2827
									10.72	0.2825
									10.74	0.2822
									10.76	0.282
									10.78	0.2817
									10.8	0.2815
									10.82	0.2812
									10.84	0.281
									10.86	0.2807
									10.88	0.2805
									10.9	0.2802
									10.92	0.28
									10.94	0.2797
									10.96	0.2795
									10.98	0.2792
									11	0.279
									11.02	0.2787
									11.04	0.2785
									11.06	0.2782
									11.08	0.278
									11.1	0.2778
									11.12	0.2775
									11.14	0.2773
									11.16	0.2771
									11.18	0.2768
									11.2	0.2766
									11.22	0.2763
									11.24	0.2761
									11.26	0.2759
									11.28	0.2757
									11.3	0.2754
									11.32	0.2752
									11.34	0.275
									11.36	0.2747
									11.38	0.2745
									11.4	0.2743
									11.42	0.2741
									11.44	0.2738
									11.46	0.2736
									11.48	0.2734
									11.5	0.2732
									11.52	0.2729
									11.54	0.2727
									11.56	0.2725
									11.58	0.2723
									11.6	0.2721
									11.62	0.2719
									11.64	0.2716
									11.66	0.2714
									11.68	0.2712
									11.7	0.271
									11.72	0.2708
									11.74	0.2706
									11.76	0.2704
									11.78	0.2702
									11.8	0.2699
									11.82	0.2697
									11.84	0.2695
									11.86	0.2693
									11.88	0.2691
									11.9	0.2689
									11.92	0.2687
									11.94	0.2685
									11.96	0.2683
									11.98	0.2681
									12	0.2679
									12.02	0.2677
									12.04	0.2675
									12.06	0.2673
									12.08	0.2671
									12.1	0.2669
									12.12	0.2667
									12.14	0.2665
									12.16	0.2663
									12.18	0.2661
									12.2	0.2659
									12.22	0.2657
									12.24	0.2655
									12.26	0.2653
									12.28	0.2652
									12.3	0.265
									12.32	0.2648
									12.34	0.2646
									12.36	0.2644
									12.38	0.2642
									12.4	0.264
									12.42	0.2638
									12.44	0.2636
									12.46	0.2635
									12.48	0.2633
									12.5	0.2631
									12.52	0.2629
									12.54	0.2627
									12.56	0.2625
									12.58	0.2624
									12.6	0.2622
									12.62	0.262
									12.64	0.2618
									12.66	0.2616
									12.68	0.2615
									12.7	0.2613
									12.72	0.2611
									12.74	0.2609
									12.76	0.2608
									12.78	0.2606
									12.8	0.2604
									12.82	0.2602
									12.84	0.2601
									12.86	0.2599
									12.88	0.2597
									12.9	0.2595
									12.92	0.2594
									12.94	0.2592
									12.96	0.259
									12.98	0.2589
									13	0.2587
									13.02	0.2585
									13.04	0.2584
									13.06	0.2582
									13.08	0.258
									13.1	0.2579
									13.12	0.2577
									13.14	0.2575
									13.16	0.2574
									13.18	0.2572
									13.2	0.257
									13.22	0.2569
									13.24	0.2567
									13.26	0.2566
									13.28	0.2564
									13.3	0.2562
									13.32	0.2561
									13.34	0.2559
									13.36	0.2558
									13.38	0.2556
									13.4	0.2554
									13.42	0.2553
									13.44	0.2551
									13.46	0.255
									13.48	0.2548
									13.5	0.2547
									13.52	0.2545
									13.54	0.2544
									13.56	0.2542
									13.58	0.2541
									13.6	0.2539
									13.62	0.2537
									13.64	0.2536
									13.66	0.2534
									13.68	0.2533
									13.7	0.2531
									13.72	0.253
									13.74	0.2528
									13.76	0.2527
									13.78	0.2525
									13.8	0.2524
									13.82	0.2523
									13.84	0.2521
									13.86	0.252
									13.88	0.2518
									13.9	0.2517
									13.92	0.2515
									13.94	0.2514
									13.96	0.2512
									13.98	0.2511
									14	0.2509
									14.02	0.2508
									14.04	0.2507
									14.06	0.2505
									14.08	0.2504
									14.1	0.2502
									14.12	0.2501
									14.14	0.25
									14.16	0.2498
									14.18	0.2497
									14.2	0.2495
									14.22	0.2494
									14.24	0.2493
									14.26	0.2491
									14.28	0.249
									14.3	0.2489
									14.32	0.2487
									14.34	0.2486
									14.36	0.2484
									14.38	0.2483
									14.4	0.2482
									14.42	0.248
									14.44	0.2479
									14.46	0.2478
									14.48	0.2476
									14.5	0.2475
									14.52	0.2474
									14.54	0.2472
									14.56	0.2471
									14.58	0.247
									14.6	0.2469
									14.62	0.2467
									14.64	0.2466
									14.66	0.2465
									14.68	0.2463
									14.7	0.2462
									14.72	0.2461
									14.74	0.246
									14.76	0.2458
									14.78	0.2457
									14.8	0.2456
									14.82	0.2454
									14.84	0.2453
									14.86	0.2452
									14.88	0.2451
									14.9	0.2449
									14.92	0.2448
									14.94	0.2447
									14.96	0.2446
									14.98	0.2445
									15	0.2443
									15.02	0.2442
									15.04	0.2441
									15.06	0.244
									15.08	0.2438
									15.1	0.2437
									15.12	0.2436
									15.14	0.2435
									15.16	0.2434
									15.18	0.2432
									15.2	0.2431
									15.22	0.243
									15.24	0.2429
									15.26	0.2428
									15.28	0.2426
									15.3	0.2425
									15.32	0.2424
									15.34	0.2423
									15.36	0.2422
									15.38	0.2421
									15.4	0.2419
									15.42	0.2418
									15.44	0.2417
									15.46	0.2416
									15.48	0.2415
									15.5	0.2414
									15.52	0.2413
									15.54	0.2411
									15.56	0.241
									15.58	0.2409
									15.6	0.2408
									15.62	0.2407
									15.64	0.2406
									15.66	0.2405
									15.68	0.2404
									15.7	0.2402
									15.72	0.2401
									15.74	0.24
									15.76	0.2399
									15.78	0.2398
									15.8	0.2397
									15.82	0.2396
									15.84	0.2395
									15.86	0.2394
									15.88	0.2393
									15.9	0.2392
									15.92	0.239
									15.94	0.2389
									15.96	0.2388
									15.98	0.2387
									16	0.2386
									16.02	0.2385
									16.04	0.2384
									16.06	0.2383
									16.08	0.2382
									16.1	0.2381
									16.12	0.238
									16.14	0.2379
									16.16	0.2378
									16.18	0.2377
									16.2	0.2376
									16.22	0.2375
									16.24	0.2374
									16.26	0.2373
									16.28	0.2372
									16.3	0.237
									16.32	0.2369
									16.34	0.2368
									16.36	0.2367
									16.38	0.2366
									16.4	0.2365
									16.42	0.2364
									16.44	0.2363
									16.46	0.2362
									16.48	0.2361
									16.5	0.236
									16.52	0.2359
									16.54	0.2358
									16.56	0.2357
									16.58	0.2356
									16.6	0.2355
									16.62	0.2354
									16.64	0.2354
									16.66	0.2353
									16.68	0.2352
									16.7	0.2351
									16.72	0.235
									16.74	0.2349
									16.76	0.2348
									16.78	0.2347
									16.8	0.2346
									16.82	0.2345
									16.84	0.2344
									16.86	0.2343
									16.88	0.2342
									16.9	0.2341
									16.92	0.234
									16.94	0.2339
									16.96	0.2338
									16.98	0.2337
									17	0.2336
									17.02	0.2335
									17.04	0.2334
									17.06	0.2334
									17.08	0.2333
									17.1	0.2332
									17.12	0.2331
									17.14	0.233
									17.16	0.2329
									17.18	0.2328
									17.2	0.2327
									17.22	0.2326
									17.24	0.2325
									17.26	0.2324
									17.28	0.2324
									17.3	0.2323
									17.32	0.2322
									17.34	0.2321
									17.36	0.232
									17.38	0.2319
									17.4	0.2318
									17.42	0.2317
									17.44	0.2316
									17.46	0.2316
									17.48	0.2315
									17.5	0.2314
									17.52	0.2313
									17.54	0.2312
									17.56	0.2311
									17.58	0.231
									17.6	0.2309
									17.62	0.2309
									17.64	0.2308
									17.66	0.2307
									17.68	0.2306
									17.7	0.2305
									17.72	0.2304
									17.74	0.2303
									17.76	0.2303
									17.78	0.2302
									17.8	0.2301
									17.82	0.23
									17.84	0.2299
									17.86	0.2298
									17.88	0.2298
									17.9	0.2297
									17.92	0.2296
									17.94	0.2295
									17.96	0.2294
									17.98	0.2293
									18	0.2293
									18.02	0.2292
									18.04	0.2291
									18.06	0.229
									18.08	0.2289
									18.1	0.2288
									18.12	0.2288
									18.14	0.2287
									18.16	0.2286
									18.18	0.2285
									18.2	0.2284
									18.22	0.2284
									18.24	0.2283
									18.26	0.2282
									18.28	0.2281
									18.3	0.228
									18.32	0.228
									18.34	0.2279
									18.36	0.2278
									18.38	0.2277
									18.4	0.2276
									18.42	0.2276
									18.44	0.2275
									18.46	0.2274
									18.48	0.2273
									18.5	0.2273
									18.52	0.2272
									18.54	0.2271
									18.56	0.227
									18.58	0.2269
									18.6	0.2269
									18.62	0.2268
									18.64	0.2267
									18.66	0.2266
									18.68	0.2266
									18.7	0.2265
									18.72	0.2264
									18.74	0.2263
									18.76	0.2263
									18.78	0.2262
									18.8	0.2261
									18.82	0.226
									18.84	0.226
									18.86	0.2259
									18.88	0.2258
									18.9	0.2257
									18.92	0.2257
									18.94	0.2256
									18.96	0.2255
									18.98	0.2254
									19	0.2254
									19.02	0.2253
									19.04	0.2252
									19.06	0.2252
									19.08	0.2251
									19.1	0.225
									19.12	0.2249
									19.14	0.2249
									19.16	0.2248
									19.18	0.2247
									19.2	0.2247
									19.22	0.2246
									19.24	0.2245
									19.26	0.2244
									19.28	0.2244
									19.3	0.2243
									19.32	0.2242
									19.34	0.2242
									19.36	0.2241
									19.38	0.224
									19.4	0.2239
									19.42	0.2239
									19.44	0.2238
									19.46	0.2237
									19.48	0.2237
									19.5	0.2236
									19.52	0.2235
									19.54	0.2235
									19.56	0.2234
									19.58	0.2233
									19.6	0.2233
									19.62	0.2232
									19.64	0.2231
									19.66	0.2231
									19.68	0.223
									19.7	0.2229
									19.72	0.2228
									19.74	0.2228
									19.76	0.2227
									19.78	0.2226
									19.8	0.2226
									19.82	0.2225
									19.84	0.2224
									19.86	0.2224
									19.88	0.2223
									19.9	0.2222
									19.92	0.2222
									19.94	0.2221
									19.96	0.222
									19.98	0.222
									20	0.2219
									20.02	0.2219
									20.04	0.2218
									20.06	0.2217
									20.08	0.2217
									20.1	0.2216
									20.12	0.2215
									20.14	0.2215
									20.16	0.2214
									20.18	0.2213
									20.2	0.2213
									20.22	0.2212
									20.24	0.2211
									20.26	0.2211
									20.28	0.221
									20.3	0.221
									20.32	0.2209
									20.34	0.2208
									20.36	0.2208
									20.38	0.2207
									20.4	0.2206
									20.42	0.2206
									20.44	0.2205
									20.46	0.2204
									20.48	0.2204
									20.5	0.2203
									20.52	0.2203
									20.54	0.2202
									20.56	0.2201
									20.58	0.2201
									20.6	0.22
									20.62	0.22
									20.64	0.2199
									20.66	0.2198
									20.68	0.2198
									20.7	0.2197
									20.72	0.2197
									20.74	0.2196
									20.76	0.2195
									20.78	0.2195
									20.8	0.2194
									20.82	0.2193
									20.84	0.2193
									20.86	0.2192
									20.88	0.2192
									20.9	0.2191
									20.92	0.2191
									20.94	0.219
									20.96	0.2189
									20.98	0.2189
									21	0.2188
									21.02	0.2188
									21.04	0.2187
									21.06	0.2186
									21.08	0.2186
									21.1	0.2185
									21.12	0.2185
									21.14	0.2184
									21.16	0.2183
									21.18	0.2183
									21.2	0.2182
									21.22	0.2182
									21.24	0.2181
									21.26	0.2181
									21.28	0.218
									21.3	0.2179
									21.32	0.2179
									21.34	0.2178
									21.36	0.2178
									21.38	0.2177
									21.4	0.2177
									21.42	0.2176
									21.44	0.2175
									21.46	0.2175
									21.48	0.2174
									21.5	0.2174
									21.52	0.2173
									21.54	0.2173
									21.56	0.2172
									21.58	0.2172
									21.6	0.2171
									21.62	0.217
									21.64	0.217
									21.66	0.2169
									21.68	0.2169
									21.7	0.2168
									21.72	0.2168
									21.74	0.2167
									21.76	0.2167
									21.78	0.2166
									21.8	0.2166
									21.82	0.2165
									21.84	0.2164
									21.86	0.2164
									21.88	0.2163
									21.9	0.2163
									21.92	0.2162
									21.94	0.2162
									21.96	0.2161
									21.98	0.2161
									22	0.216
									22.02	0.216
									22.04	0.2159
									22.06	0.2159
									22.08	0.2158
									22.1	0.2158
									22.12	0.2157
									22.14	0.2156
									22.16	0.2156
									22.18	0.2155
									22.2	0.2155
									22.22	0.2154
									22.24	0.2154
									22.26	0.2153
									22.28	0.2153
									22.3	0.2152
									22.32	0.2152
									22.34	0.2151
									22.36	0.2151
									22.38	0.215
									22.4	0.215
									22.42	0.2149
									22.44	0.2149
									22.46	0.2148
									22.48	0.2148
									22.5	0.2147
									22.52	0.2147
									22.54	0.2146
									22.56	0.2146
									22.58	0.2145
									22.6	0.2145
									22.62	0.2144
									22.64	0.2144
									22.66	0.2143
									22.68	0.2143
									22.7	0.2142
									22.72	0.2142
									22.74	0.2141
									22.76	0.2141
									22.78	0.214
									22.8	0.214
									22.82	0.2139
									22.84	0.2139
									22.86	0.2138
									22.88	0.2138
									22.9	0.2137
									22.92	0.2137
									22.94	0.2136
									22.96	0.2136
									22.98	0.2135
									23	0.2135
									23.02	0.2134
									23.04	0.2134
									23.06	0.2133
									23.08	0.2133
									23.1	0.2132
									23.12	0.2132
									23.14	0.2131
									23.16	0.2131
									23.18	0.213
									23.2	0.213
									23.22	0.213
									23.24	0.2129
									23.26	0.2129
									23.28	0.2128
									23.3	0.2128
									23.32	0.2127
									23.34	0.2127
									23.36	0.2126
									23.38	0.2126
									23.4	0.2125
									23.42	0.2125
									23.44	0.2124
									23.46	0.2124
									23.48	0.2123
									23.5	0.2123
									23.52	0.2123
									23.54	0.2122
									23.56	0.2122
									23.58	0.2121
									23.6	0.2121
									23.62	0.212
									23.64	0.212
									23.66	0.2119
									23.68	0.2119
									23.7	0.2118
									23.72	0.2118
									23.74	0.2117
									23.76	0.2117
									23.78	0.2117
									23.8	0.2116
									23.82	0.2116
									23.84	0.2115
									23.86	0.2115
									23.88	0.2114
									23.9	0.2114
									23.92	0.2113
									23.94	0.2113
									23.96	0.2113
									23.98	0.2112
									24	0.2112
									24.02	0.2111
									24.04	0.2111
									24.06	0.211
									24.08	0.211
									24.1	0.2109
									24.12	0.2109
									24.14	0.2109
									24.16	0.2108
									24.18	0.2108
									24.2	0.2107
									24.22	0.2107
									24.24	0.2106
									24.26	0.2106
									24.28	0.2106
									24.3	0.2105
									24.32	0.2105
									24.34	0.2104
									24.36	0.2104
									24.38	0.2103
									24.4	0.2103
									24.42	0.2103
									24.44	0.2102
									24.46	0.2102
									24.48	0.2101
									24.5	0.2101
									24.52	0.21
									24.54	0.21
									24.56	0.21
									24.58	0.2099
									24.6	0.2099
									24.62	0.2098
									24.64	0.2098
									24.66	0.2098
									24.68	0.2097
									24.7	0.2097
									24.72	0.2096
									24.74	0.2096
									24.76	0.2095
									24.78	0.2095
									24.8	0.2095
									24.82	0.2094
									24.84	0.2094
									24.86	0.2093
									24.88	0.2093
									24.9	0.2093
									24.92	0.2092
									24.94	0.2092
									24.96	0.2091
									24.98	0.2091
									25	0.2091
									25.02	0.209
									25.04	0.209
									25.06	0.2089
									25.08	0.2089
									25.1	0.2089
									25.12	0.2088
									25.14	0.2088
									25.16	0.2087
									25.18	0.2087
									25.2	0.2087
									25.22	0.2086
									25.24	0.2086
									25.26	0.2085
									25.28	0.2085
									25.3	0.2085
									25.32	0.2084
									25.34	0.2084
									25.36	0.2083
									25.38	0.2083
									25.4	0.2083
									25.42	0.2082
									25.44	0.2082
									25.46	0.2081
									25.48	0.2081
									25.5	0.2081
									25.52	0.208
									25.54	0.208
									25.56	0.2079
									25.58	0.2079
									25.6	0.2079
									25.62	0.2078
									25.64	0.2078
									25.66	0.2078
									25.68	0.2077
									25.7	0.2077
									25.72	0.2076
									25.74	0.2076
									25.76	0.2076
									25.78	0.2075
									25.8	0.2075
									25.82	0.2075
									25.84	0.2074
									25.86	0.2074
									25.88	0.2073
									25.9	0.2073
									25.92	0.2073
									25.94	0.2072
									25.96	0.2072
									25.98	0.2072
									26	0.2071
									26.02	0.2071
									26.04	0.207
									26.06	0.207
									26.08	0.207
									26.1	0.2069
									26.12	0.2069
									26.14	0.2069
									26.16	0.2068
									26.18	0.2068
									26.2	0.2067
									26.22	0.2067
									26.24	0.2067
									26.26	0.2066
									26.28	0.2066
									26.3	0.2066
									26.32	0.2065
									26.34	0.2065
									26.36	0.2065
									26.38	0.2064
									26.4	0.2064
									26.42	0.2063
									26.44	0.2063
									26.46	0.2063
									26.48	0.2062
									26.5	0.2062
									26.52	0.2062
									26.54	0.2061
									26.56	0.2061
									26.58	0.2061
									26.6	0.206
									26.62	0.206
									26.64	0.206
									26.66	0.2059
									26.68	0.2059
									26.7	0.2059
									26.72	0.2058
									26.74	0.2058
									26.76	0.2057
									26.78	0.2057
									26.8	0.2057
									26.82	0.2056
									26.84	0.2056
									26.86	0.2056
									26.88	0.2055
									26.9	0.2055
									26.92	0.2055
									26.94	0.2054
									26.96	0.2054
									26.98	0.2054
									27	0.2053
									27.02	0.2053
									27.04	0.2053
									27.06	0.2052
									27.08	0.2052
									27.1	0.2052
									27.12	0.2051
									27.14	0.2051
									27.16	0.2051
									27.18	0.205
									27.2	0.205
									27.22	0.205
									27.24	0.2049
									27.26	0.2049
									27.28	0.2049
									27.3	0.2048
									27.32	0.2048
									27.34	0.2048
									27.36	0.2047
									27.38	0.2047
									27.4	0.2047
									27.42	0.2046
									27.44	0.2046
									27.46	0.2046
									27.48	0.2045
									27.5	0.2045
									27.52	0.2045
									27.54	0.2044
									27.56	0.2044
									27.58	0.2044
									27.6	0.2043
									27.62	0.2043
									27.64	0.2043
									27.66	0.2042
									27.68	0.2042
									27.7	0.2042
									27.72	0.2041
									27.74	0.2041
									27.76	0.2041
									27.78	0.204
									27.8	0.204
									27.82	0.204
									27.84	0.2039
									27.86	0.2039
									27.88	0.2039
									27.9	0.2038
									27.92	0.2038
									27.94	0.2038
									27.96	0.2037
									27.98	0.2037
									28	0.2037
									28.02	0.2036
									28.04	0.2036
									28.06	0.2036
									28.08	0.2036
									28.1	0.2035
									28.12	0.2035
									28.14	0.2035
									28.16	0.2034
									28.18	0.2034
									28.2	0.2034
									28.22	0.2033
									28.24	0.2033
									28.26	0.2033
									28.28	0.2032
									28.3	0.2032
									28.32	0.2032
									28.34	0.2031
									28.36	0.2031
									28.38	0.2031
									28.4	0.2031
									28.42	0.203
									28.44	0.203
									28.46	0.203
									28.48	0.2029
									28.5	0.2029
									28.52	0.2029
									28.54	0.2028
									28.56	0.2028
									28.58	0.2028
									28.6	0.2028
									28.62	0.2027
									28.64	0.2027
									28.66	0.2027
									28.68	0.2026
									28.7	0.2026
									28.72	0.2026
									28.74	0.2025
									28.76	0.2025
									28.78	0.2025
									28.8	0.2024
									28.82	0.2024
									28.84	0.2024
									28.86	0.2024
									28.88	0.2023
									28.9	0.2023
									28.92	0.2023
									28.94	0.2022
									28.96	0.2022
									28.98	0.2022
									29	0.2022
									29.02	0.2021
									29.04	0.2021
									29.06	0.2021
									29.08	0.202
									29.1	0.202
									29.12	0.202
									29.14	0.2019
									29.16	0.2019
									29.18	0.2019
									29.2	0.2019
									29.22	0.2018
									29.24	0.2018
									29.26	0.2018
									29.28	0.2017
									29.3	0.2017
									29.32	0.2017
									29.34	0.2017
									29.36	0.2016
									29.38	0.2016
									29.4	0.2016
									29.42	0.2015
									29.44	0.2015
									29.46	0.2015
									29.48	0.2015
									29.5	0.2014
									29.52	0.2014
									29.54	0.2014
									29.56	0.2013
									29.58	0.2013
									29.6	0.2013
									29.62	0.2013
									29.64	0.2012
									29.66	0.2012
									29.68	0.2012
									29.7	0.2011
									29.72	0.2011
									29.74	0.2011
									29.76	0.2011
									29.78	0.201
									29.8	0.201
									29.82	0.201
									29.84	0.201
									29.86	0.2009
									29.88	0.2009
									29.9	0.2009
									29.92	0.2008
									29.94	0.2008
									29.96	0.2008
									29.98	0.2008
									30	0.2007
